# Supplementary material for: Comparative Biochemical and Pharmacodynamic Analyses of Asarum heterotropoides Fr. Schmidt var. Mandshuricum (Maxim) Kitag and Asarum sieboldii Miq var. Seoulense Nakai Roots
Source: Pharmaceuticals (Basel). 2024 Sep 30;17(10):1301. doi: 10.3390/ph17101301 (PMC11509884; doi:10.3390/ph17101301)
Supplement: Supplementary file 1 [file pharmaceuticals-17-01301-s001.zip]

Archive with 2 entries (2 files):
- Figure S1 R1.pptx
- R1 Supplementary tables.xlsx
