# Supplementary material for: Comparative Biochemical and Pharmacodynamic Analyses of Asarum heterotropoides Fr. Schmidt var. Mandshuricum (Maxim) Kitag and Asarum sieboldii Miq var. Seoulense Nakai Roots
Source: Pharmaceuticals (Basel). 2024 Sep 30;17(10):1301. doi: 10.3390/ph17101301 (PMC11509884; doi:10.3390/ph17101301)
Supplement: Supplementary file 1 [file pharmaceuticals-17-01301-s001.zip › R1 Supplementary tables.xlsx]

## Sheet: Table S1
Supplementary Table S1. Details of standard curve of each reference substance.
No.	Compound	Calibration curves	Correlation coefficients（r2）	Linear ranges（μg·ml-1）
1	Eucarvone	Y=1.06×10-4X-1.43×10-4	0.996	1-100
2	3,5-Dimethoxytoluene	Y=7.34×10-4X-6.22×10-4	0.997	1-100
3	Safrole	Y=9.04×10-4X-1.01×10-5	0.997	1-100
4	Methyl eμgenol	Y=1.29×10-5X-1.39×10-5	0.997	1-100
5	Myristicin	Y=9.70×10-4X-1.15×10-5	0.997	1-100
6	Elemicin	Y=6.14×10-4X-7.39×10-4	0.997	1-100
7	Asarinin	Y=1.04×10-4X-9.52×10-3	0.999	1-200
8	Aristolochic acid A	Y=2.58×10-4X-2.22×10-4	0.998	0.15-20
9	Aristolochic acid II (6CI)	Y=3.24×10-4X-2.18×10-4	0.997	0.15-20
10	Aristolactam I	Y=4.47×10-4X-9.20×10-3	0.998	0.15-20

## Sheet: Table S2
Supplementary Table S2. Biochemical profiles of Asarum roots processed by different methods.
Processing Method	Sample No.	Essential oil （μL·g-1）	Ethanol extract (mg·g-1)	Asarinin （mg·g-1）
P1	1	36.02±1.90b	113.15±1.62ab	3.16±0.41a
P2		44.04±2.26a	110.21±1.54b	3.25±0.48a
P3		45.33±2.13a	116.16±2.75a	3.29±0.25a
P4		44.73±0.99a	117.38±2.11a	3.25±0.35a
P1	2	40.66±1.66b	83.35±2.85b	2.61±0.28b
P2		47.49±1.22a	90.09±2.01a	4.07±0.29a
P3		46.28±2.30a	91.06±3.42a	4.02±0.34a
P4		47.65±1.79a	86.08±2.41a	4.06±0.34a
P1	3	30.53±3.05a	80.18±1.42b	2.41±0.26a
P2		34.56±3.17a	81.63±1.93ab	2.65±0.45a
P3		34.34±1.90a	83.91±1.73a	2.62±0.31a
P4		33.74±2.26a	80.35±1.75b	2.63±0.16a
P1	4	35.91±3.13a	90.01±1.69c	3.52±0.12b
P2		38.25±0.99a	100.36±2.01ab	3.96±0.28a
P3		37.65±1.66a	102.33±1.38a	3.98±0.44ab
P4		38.07±1.22a	98.37±1.25b	3.96±0.23a
P1	5	30.10±2.30a	110.42±2.62b	3.48±0.46a
P2		32.28±1.79a	141.85±3.02a	4.18±0.27a
P3		31.71±3.05a	145.84±1.02a	4.13±0.35a
P4		31.74±3.17a	145.81±2.36a	4.13±0.48a
P1	6	35.89±1.90a	111.25±1.62c	3.43±0.71a
P2		37.78±2.26a	143.56±1.54a	4.51±0.48a
P3		37.66±2.13a	147.54±2.75a	4.51±0.25a
P4		37.93±0.99a	138.51±2.11b	4.59±0.38a
P1	7	41.58±1.66b	110.52±2.85b	3.13±0.28a
P2		45.83±1.22a	139.17±2.01a	3.49±0.29a
P3		45.01±2.31ab	140.16±3.42a	3.42±0.34a
P4		45.91±1.79a	142.15±2.41a	3.42±0.24a
P1	8	41.16±3.05a	119.11±1.44b	3.92±0.26a
P2		46.15±3.17a	136.28±1.93a	4.59±0.45a
P3		45.43±1.93a	138.21±1.73a	4.51±0.31a
P4		46.21±2.26a	136.25±1.75a	4.53±0.11a
P1	9	45.53±2.13a	90.03±1.69b	3.17±0.25b
P2		48.46±0.99a	100.41±2.01a	3.75±0.28a
P3		48.75±1.66a	99.4±1.38a	3.71±0.44ab
P4		48.16±1.22a	97.42±1.25a	3.73±0.13a
P1	10	48.53±2.34a	113.31±2.62b	3.84±0.46a
P2		49.94±1.79a	143.35±3.02a	3.92±0.27a
P3		51.53±3.05a	142.32±1.02a	3.92±0.35a
P4		50.68±3.17a	144.36±2.36a	3.99±0.18a
P1	11	21.31±1.97a	91.37±1.62b	1.49±0.07b
P2		21.55±2.26a	123.58±1.54a	1.62±0.05a
P3		22.07±2.13a	121.51±2.75a	1.64±0.03a
P4		23.14±0.99a	125.57±2.11a	1.71±0.04a
P1	12	20.31±1.66b	103.98±2.85c	1.32±0.28b
P2		23.72±1.22a	142.24±2.01ab	2.16±0.19a
P3		23.41±2.35ab	147.21±3.42a	2.18±0.34a
P4		23.61±1.79ab	141.27±2.41b	2.16±0.14a
P1	13	19.21±3.05a	121.16±1.43c	1.58±0.26a
P2		21.67±3.17a	168.27±1.93a	1.77±0.25a
P3		22.81±1.93a	160.21±1.73b	1.74±0.31a
P4		21.33±2.26a	159.61±1.75b	1.75±0.16a
P1	14	21.76±1.13b	180.55±1.69c	1.96±0.24b
P2		27.21±0.99a	186.05±2.01ab	2.75±0.28a
P3		26.65±1.66a	183.04±1.38b	2.71±0.44a
P4		27.28±1.22a	188.06±1.25a	2.79±0.23a
P1	15	25.74±2.35a	131.18±2.62b	2.02±0.16a
P2		27.31±1.79a	162.37±3.02a	2.33±0.27a
P3		27.61±3.05a	165.35±1.02a	2.33±0.35a
P4		27.49±3.17a	167.38±2.36a	2.32±0.48a
P1	16	22.25±1.97a	152.33±1.62c	1.69±0.31a
P2		24.11±2.26a	161.03±1.54b	2.08±0.48a
P3		23.64±1.13a	167.02±2.75a	2.03±0.21a
P4		23.36±0.99a	161.04±2.11b	2.06±0.35a
P1	17	23.63±1.66a	121.48±2.85b	1.94±0.28a
P2		26.44±1.22a	130.52±2.01a	2.29±0.27a
P3		25.83±2.35a	132.04±3.42a	2.23±0.34a
P4		26.11±1.79a	132.02±2.41a	2.29±0.24a
P1	18	20.95±3.05b	89.39±1.44c	1.54±0.26b
P2		26.17±3.17ab	100.14±1.93b	2.02±0.35ab
P3		25.43±1.90ab	101.11±1.73b	2.01±0.31ab
P4		26.88±2.26a	107.13±1.75a	2.03±0.18a
P1	19	22.13±1.13b	85.62±1.69b	1.75±0.12b
P2		24.56±0.99a	93.88±2.01a	2.15±0.28a
P3		24.19±1.66ab	96.58±1.38a	2.14±0.14a
P4		24.54±1.22a	97.87±1.25a	2.18±0.23a
P1	20	25.96±2.38a	101.31±2.62b	1.68±0.27b
P2		28.54±1.79a	111.21±3.02a	2.52±0.27a
P3		30.13±3.05a	112.25±1.02a	2.54±0.35a
P4		31.74±3.17a	108.22±2.36a	2.52±0.18a
P1	21	27.36±1.96a	106.31±1.62c	1.96±0.21a
P2		29.21±2.26a	112.58±1.54b	2.27±0.28a
P3		28.46±1.13a	118.51±2.75a	2.25±0.22a
P4		28.69±0.99a	111.59±2.11b	2.21±0.32a
P1	22	20.23±1.66b	91.14±2.85b	1.86±0.28b
P2		27.45±1.22a	100.99±2.01a	2.57±0.29a
P3		27.62±2.37a	99.98±3.42a	2.53±0.34a
P4		27.11±1.79a	104.55±2.41a	2.54±0.24a
P1	23	24.23±3.05a	125.87±1.48b	1.75±0.26a
P2		26.38±3.17a	133.14±1.93a	1.98±0.24a
P3		25.98±1.94a	129.34±1.73a	1.93±0.31a
P4		24.82±2.26a	131.12±1.75a	1.95±0.15a
P1	24	23.56±2.13b	128.11±1.69b	1.84±0.26a
P2		28.11±0.99a	137.77±2.01a	2.06±0.28a
P3		27.59±1.66a	134.76±1.38a	2.03±0.32a
P4		27.53±1.22a	136.75±1.25a	2.12±0.25a
P1	25	22.99±2.35b	105.62±2.62c	1.97±0.24a
P2		27.46±1.79a	126.48±3.02b	2.14±0.27a
P3		29.18±3.05a	131.38±1.02a	2.13±0.35a
P4		27.84±3.17ab	127.42±2.36b	2.15±0.27a
P1	26	23.82±1.95a	161.71±1.62b	1.64±0.11b
P2		26.83±2.26a	181.48±1.54a	2.43±0.22a
P3		25.94±2.13a	183.47±2.75a	2.42±0.12a
P4		26.87±0.99a	181.56±2.11a	2.46±0.23a
P1	27	25.71±1.66b	172.33±2.85b	1.93±0.28a
P2		33.37±1.22a	202.21±2.01a	2.34±0.19a
P3		31.93±2.35a	200.25±3.42a	2.31±0.34a
P4		32.44±1.79a	204.53±2.41a	2.39±0.34a
P1	28	24.47±3.05b	184.84±1.48b	1.59±0.26a
P2		32.81±3.17a	211.06±1.93a	2.19±0.35a
P3		31.58±1.95a	208.05±1.73a	2.12±0.31a
P4		32.09±2.26a	210.17±1.75a	2.14±0.15a
P1	29	33.21±2.13b	133.31±1.69b	2.02±0.28b
P2		39.01±0.99a	137.75±2.01a	3.41±0.28a
P3		40.65±1.66a	136.78±1.38a	3.42±0.34a
P4		39.58±1.22a	137.96±1.25a	3.45±0.63a
P1	30	27.69±2.35a	105.88±2.62c	2.21±0.24a
P2		30.85±1.79a	131.34±3.02b	2.32±0.27a
P3		31.73±3.05a	136.01±1.02a	2.37±0.35a
P4		31.09±3.17a	134.65±2.36ab	2.39±0.48a
P1	31	30.14±1.98a	110.02±1.62b	2.62±0.11b
P2		33.78±2.26a	115.42±1.54a	3.33±0.48a
P3		33.36±2.13a	115.47±2.75a	3.32±0.21a
P4		33.95±0.99a	113.43±2.11ab	3.35±0.13a
P1	32	38.95±1.66a	101.21±2.85b	1.98±0.28a
P2		41.42±1.22a	116.91±2.01a	2.41±0.39a
P3		42.02±2.36a	115.15±3.42a	2.42±0.34a
P4		41.74±1.79a	113.81±2.41a	2.44±0.34a
P1	33	38.57±3.05a	121.17±1.46b	1.74±0.26a
P2		43.13±3.17a	147.78±1.93a	2.24±0.23a
P3		42.85±1.95a	145.75±1.73a	2.23±0.31a
P4		42.46±2.26a	146.79±1.75a	2.25±0.19a
P1	34	33.72±1.13b	120.21±1.69b	1.98±0.20b
P2		43.76±0.99a	154.87±2.01a	2.53±0.28a
P3		42.64±1.66a	154.53±1.38a	2.52±0.44ab
P4		43.15±1.22a	154.69±1.25a	2.58±0.33a
P1	35	34.77±2.05b	125.33±1.51b	1.77±0.16b
P2		41.93±3.02a	144.36±1.38a	2.32±0.35a
P3		43.65±2.08a	146.88±1.61a	2.31±0.34ab
P4		42.47±2.76a	146.18±1.72a	2.27±0.30ab
P1	36	36.11±1.13b	125.31±1.69c	2.15±0.27a
P2		42.37±1.06a	151.57±1.96b	2.48±0.31a
P3		42.28±1.68a	151.68±1.48c	2.49±0.27a
P4		42.93±1.28a	158.33±1.31a	2.57±0.31a
Samples 1-31 were Asarum heterotropoides Fr. var. mandshuricum (Maxim.) Kitag (cultivated) and 32-36 were Asarum sieboldii Miq var. seoulense Nakai (wild).

## Sheet: Table S3
Supplementary Table S3. List of constituents of essential oil detected in Asarum roots by using GC-MS.
CAS	Compound name	Compound class	1	2	3	4	5	6	7	8	9	10	11	12	13	14	15	16	17	18	19	20	21	22	23	24	25	26	27	28	29	30	31	32	33	34	35	36
93-15-2	Methyl Eugenol	phenylpropanoids	26.23	27.27	40.28	34.51	34.2	39.67	45.17	54.34	57.96	50.39	21.11	23.03	27.45	18.3	21.41	24.94	20.94	19.25	21.81	25.07	21.58	15.4	23.87	21.58	20.31	23.42	19.61	20.92	39.23	29.84	50.76	2.29	0.1	1.91	0.42	3.35
94-59-7	1,3-Benzodioxole, 5-(2-propenyl)-	phenylpropanoids	21.31	21.08	12.63	11.82	13.43	9.24	3.64	0.58	0.55	0.22	22.84	17.61	20.93	25.61	21.97	19.41	22.32	22.24	15.85	17.4	23.16	29.34	20.02	22.65	23.07	17.98	21.03	23.81	10.88	21.5	0.85	21.13	18.15	16.94	36.04	18.78
4179-19-5	1,3-Dimethoxy-5-methylbenzene	ethers	13.98	10.94	7.65	8.26	11.22	4.36	3.38	1.74	2.17	1.74	14.46	9.88	10.08	10.6	10.85	12.38	10.17	10.07	10.65	12.76	9.54	12.91	10.03	15.31	11.31	13.6	11.69	14.57	9.08	9.47	3.07	0.6	0.8	0.35	0.42	0.43
503-93-5	2,4-Cycloheptadien-1-one,2,6,6-trimethyl-	terpenoids	5.18	5.28	7.54	5.85	5.97	13.22	18.99	16.67	16.16	13.49	2.21	2.46	2.89	3.03	3.09	2.61	3.05	2.62	2.67	2.68	2.67	2.84	2.92	2.67	2.68	2.4	2.72	2.92	7.07	7	18.96	0.45	0.1	0.33	0.05	0.56
6443-69-2	1,2,3-Trimethoxy-5-methylbenzene	phenylpropanoids	3.76	4.72	5.75	5.26	5.55	2.84	1.59	1.05	1.11	1.8	9.19	7.75	7.48	6.97	6.61	5.33	5.4	7.74	6.36	7.27	1.27	7.26	0.28	5.79	0.21	6.69	6.88	6.13	5.24	3.63	1.15	0.34	1.87	0.26	0	0.24
607-91-0	Myristicin	phenylpropanoids	3.54	0.29	0.21	1.2	0.86	0.3	0.13	0.05	0.19	1.29	1.95	3.99	3.05	5.24	6.14	3.58	3.88	3.77	2.85	4.06	5.66	9.6	3	2.4	4.6	3.21	4.23	4.2	0.55	0.45	0.34	20.21	30.34	24.03	8.62	20.96
13466-78-9	carene	terpenoids	3.29	4.78	3.89	3.03	1.88	0	1.5	4.05	1.54	3.14	1.25	1.3	2.95	1.36	1.63	1.45	1.7	1.55	0.99	2.7	1.99	1.05	1.15	1.5	0.07	2.87	0	1.23	3.6	1.81	1.23	0.6	0.2	0.61	0.41	0.92
99-87-6	p-cymene	benzene alkyl	3.29	0.8	0.51	0.4	0.1	5.19	0.05	1.03	0	0.72	0	0	0.36	0.11	0.08	0.07	0.39	0	0	0.33	0.26	0	2.36	2.48	0.02	0	0	2.1	0.63	0.02	0.05	0	0.2	0	0	0.24
28281-49-4	3,4-Methylenedioxyphenyl ethyl ketone	other	2.99	0.29	0.22	0.94	0.12	0.88	0	0	0	0	0.31	0.45	0.43	0.12	0.45	0.3	0.04	0.06	0.46	0.48	0.58	0.29	6.4	0.13	0.81	0.16	0.27	5.34	0.07	0.15	0	0.08	0.32	0	0	0.07
7785-70-8	1R-.alpha.-Pinene	terpenoids	2.54	1.72	1.47	0.93	0.18	0.16	0.13	0.58	0.11	0.56	0.13	0.19	1.83	0.21	0.15	0.18	0.44	0.14	0.08	1.97	1.29	1.04	0.09	0.15	0.13	2.87	0.23	0.12	1.4	0.18	0.13	1.11	1.46	1.79	2.99	1.38
127-91-3	β-pinene	terpenoids	2.5	1.52	2.63	1.13	0.23	0.16	0.09	1.15	0.07	0.91	0.36	0.32	2.59	0.51	0.44	0.4	0.49	0.36	0.35	2.86	1.98	0.53	0.29	0.41	0.81	3.36	0.54	0.42	1.19	0.31	0.15	2.31	2.63	3.27	5.75	3.15
123-35-3	7-Methyl-3-methyleneocta-1,6-diene	terpenoids	2.45	0.59	0.67	0.49	1.74	1.33	1.35	0.64	1.09	0.51	2.95	2.59	0.47	2.26	2.71	2.57	2.87	2.79	2.32	0.57	0.39	0.22	2.25	2.44	2.43	0.58	3.88	2.59	0.51	1.77	0.96	0.35	0.46	0.52	0.87	0.45
99-83-2	α-phellandrene	terpenoids	2.01	1.36	1.59	1.5	0.59	0.65	0.65	1.9	0.53	1.61	0.42	0.49	1.44	0.48	0.5	0.47	0.59	0.52	0.38	1.67	1.1	0.69	0.45	0.49	1.93	1.8	0.65	0.45	1.75	0.55	0.62	0.84	0.78	0.33	1.53	0.66
483-76-1	(+)-DELTA-CADINENE	terpenoids	1.85	5.08	4.22	0.54	4.71	0.1	1.19	0.58	0.26	1.21	0.09	9.31	0.14	0.05	0.27	0.54	0.24	0.36	0.16	0.16	0.19	0.52	1.08	0.2	0.15	0.17	0.14	0	0.16	0.05	0.34	0.17	0.06	0	0	0.09
464-45-9	(-)-Borneol	terpenoids	1.07	0	0	0.63	0.83	0.68	0.07	0	0.34	0.24	1.31	0.97	1.01	1.27	0.99	0.32	1.12	1.1	0.27	1.2	0.97	1	0.22	0	1.36	1.26	0.7	0.95	0.68	0.03	0.08	0.51	0.57	0.44	1.12	0.55
140-67-0	Estragole	phenylpropanoids	1.01	0.53	0.2	0.59	0.24	0.8	0.22	0.18	1.24	0.12	0.3	0.87	0.34	0.45	0.31	0.22	1.18	0.27	1	0.33	1	0.81	0.07	0.23	0.4	0.31	0.77	0.29	3.69	0.32	0.3	0	1.66	1.38	2.95	1.53
1076-56-8	2-Isopropyl-5-methylanisole	terpenoids	1.01	0.76	0.78	0.09	0	0.16	0.19	0.13	0.17	0.32	0.77	0.14	0.89	0.06	0.82	0.84	0.08	0.15	1.66	0.89	0.11	0.16	0.28	0.32	0.05	0.96	0.38	1.34	0.18	0.11	0.26	0.05	0.05	0	0.14	0.1
142-50-7	Nerolidol, cis-(+)	terpenoids	1	0.45	0.19	2.02	0.33	0.17	0.15	0.45	0.15	0.08	0.21	0.24	0.18	0.2	0.16	0.13	0.34	0.74	0.16	0.19	0.68	0.28	0.35	0.18	0.24	0.58	0.1	0.16	0.13	0.18	0.16	0.82	1	0.13	1.64	0.15
3338-55-4	(Z)-3,7-dimethylocta-1,3,6,-triene	terpenoids	0.99	0.08	0.09	0.09	0.23	0.43	0.36	0.13	0.13	0.18	0.11	0.22	0.07	1.38	0.92	0.25	0.1	0.14	0.86	0.09	0.4	0	0.58	0.79	0.08	0.08	1.08	0.56	0.1	0.79	1.04	0.13	0.12	0.27	0.5	0.22
464-49-3	(±)-Camphor	terpenoids	0.91	0.05	0.88	0.15	0.9	1.58	1.17	0.17	0.1	0.12	0.06	0.05	0.1	0.03	0.09	0.09	0.19	0.59	0.43	0.26	0.17	0.18	0.12	0.15	0.55	0.24	0.11	0.46	0.09	0.14	1.16	0	0	0	0	0
79-92-5	(+)-Camphene	terpenoids	0.8	0.53	0.38	0.29	1.49	1.15	0.77	0.15	0.45	0.14	1.98	2.01	0.54	2.11	1.87	2.15	2.51	1.95	1.42	0.6	0.38	0.37	1.42	2.23	1.68	0.86	3.01	1.73	0.38	1.53	0.55	0.16	0.2	0.21	0.44	0.2
99-85-4	γ-Terpinene	terpenoids	0.73	0.21	0.15	0.14	0.12	0.27	0.12	0.24	0.1	0.18	0.06	0.11	0.14	0.11	0.08	0.13	0.03	0.09	0.08	0.13	0.05	0.08	0.16	1.2	0.35	0.57	0.13	0.89	0.21	0.2	0.11	0.15	0.26	0.27	0.4	0.2
487-11-6	Elemicin	phenylpropanoids	0.71	0.5	0.4	0.54	0.33	5.04	5.24	6.2	5.15	5.67	0.41	0.83	0.49	0.49	0.79	0.44	0.44	0.67	2.46	0.44	0.68	0.52	0.68	0.51	0.6	0.37	0.33	0.67	0.23	0.98	4.87	0.58	0.22	0.27	0.33	0.84
3779-61-1	(E)-3,7-dimethylocta-1,3,6-triene（(E)-B-OciMene）	terpenoids	0.43	0	0.21	0.18	0.6	1.04	0	0.08	0	0.08	0.63	0.74	0	0	0	0.79	0	0.61	0	0.25	0	0	0.68	0	0	0.24	1.11	0	0	0.9	0	0	0	0	0	0
28634-89-1	Bicyclo[3.1.0]hex-2-ene,4-（2-Thujene）	terpenoids	0.38	0.22	0.2	0	0.46	0	0.2	0	0.11	0	0.63	0	0.35	0.69	0	0	0	0	0.39	0.42	0.23	0	0	0	0	0.5	0.89	0	0	0.5	0	1.72	2.17	0	4.69	0
3691-11-0	alpha-bulnesene	terpenoids	0.34	1.09	4.17	1.46	1.39	2.11	0.71	0	0.47	1.49	5.43	1.31	6.02	5.3	5.92	4.31	8.17	7.53	8.32	6.61	0.39	4.19	0.32	6.99	0.32	6.13	8.02	0	2.44	3.71	0	2.3	1.59	4.44	1.38	0.2
6831-16-9	(-)-ARISTOLENE	terpenoids	0.29	0.21	0	1.56	0.06	0.16	0	0	0	1.68	0.22	0.08	0.35	0.17	0.2	0.19	0.22	0.27	0.19	0.26	0.98	0.13	0.03	0.2	0.09	0.23	0	0	0.17	0.19	0	0.06	0	0.13	0	0
2867-05-2	Bicyclo[3.1.0]hex-2-ene, 2-methyl-5-(1-methylethyl)-	terpenoids	0.24	0.16	0.18	0.12	0	0	0	0.13	0	0.14	0	0	0.15	0	0	0	0.02	0	0	0.15	0.08	0	0	0	0	0.19	0	0	0.25	0.03	0	0.05	0.07	0.08	0.13	0.06
577-27-5	ledol	terpenoids	0.23	0.21	0	0	0.75	0	0	0	0	0	0.93	0.21	0	1.15	0	0.19	0	0.12	0	0	0	0.13	0	0.26	0.21	0	0	0	0	0	0	0	0	0	0	0.17
562-74-3	Terpinen-4-ol	terpenoids	0.19	0.05	0.69	0.17	0.26	0.25	0.5	0.32	0.22	0.15	0.2	0.22	0.25	0.37	0.22	1.07	0.26	0.21	1.63	0.23	0.18	0.15	1.09	1.15	0.28	0.24	0.22	0.19	0.49	0.99	0.4	0.73	1.06	1	1.69	0.84
29050-33-7	4(5)-carene	terpenoids	0.18	0	0	0	0	0	0	0	0	0	0.1	0	0	0.13	0	0	0.16	0	0	0	0	0	0.12	0	0.92	0	0.1	0.06	0	0	0	0	0	0	0	0
629-62-9	pentadecane	alkanes	0.17	0.31	0.42	1.12	0.27	0.78	0.45	0.64	0.13	0.92	0.95	0.69	0.72	1.1	1.07	0.54	0.87	1.19	0.46	0.88	5.38	1.54	0.44	1.15	6.08	1.01	0.58	0.59	0.98	1.02	1.4	1.08	3.65	1.95	2.14	1.43
4630-07-3	valencene	terpenoids	0.17	0.06	0	4.57	0	0	0	0	0	0	0.19	0.11	0	0	0.09	0.07	0	0.05	0	0	0	0.12	0.12	0	0	0	0	0	0.11	0	0	0	0	0	0	0
5986-55-0	patchouli alcohol	terpenoids	0.17	0.11	0.24	0.76	0.13	0	0.09	0	0	0	0.2	0.16	0.17	0.12	1.35	0.3	0.11	1.98	1.08	0.16	0.18	0.21	0.04	0.85	0.06	0.16	0	0	0.13	0.11	0	0.29	0.1	0.33	0	0.11
514-51-2	beta-patchoulene	terpenoids	0.15	0.04	0.22	0.87	0.18	0.1	0.14	0.13	0.24	0.16	0.11	1.46	0.19	0.1	0.16	0	0.04	0.04	0.2	0.17	0.05	0.04	0.27	0	0.24	0.21	0.09	0	0	0	0.14	0.31	0.13	0.13	0.34	0
700-12-9	Pentamethylbenzene	benzene alkyl	0.14	0.18	0	0.74	0	0.23	0	0	0	0.61	0	0.21	0.18	0.48	1.26	0	0	0.09	0.04	0.48	0	0.66	0.48	0	0.15	0.08	0	0	0.41	0	0	0.1	0	0	0.09	0.27
473-06-3	chrysanthenone	terpenoids	0.13	0.18	0.13	0.16	0	0.27	0.15	0.41	0.37	0	0.28	0	0	0	0.13	0	0.05	0	1.25	0.18	0	0	0.79	0.85	0	0.13	0.08	0.12	0.2	0.16	0	0	0	0	0	0
546-28-1	beta-cedrene	terpenoids	0.13	0.06	0.45	1.36	0.16	0.12	0.08	0.21	0.12	1.21	0.28	0.53	0.18	0.24	0.21	0.18	0.25	0.29	0.19	0.28	1.77	0.43	0.86	0.38	0.87	0.29	0.15	0.16	0.19	0.25	0.66	0.04	0	0	0.81	0.65
66-25-1	Hexanal	alkanes	0.11	0.07	0.1	0.05	0.08	0.08	0.06	0.05	0.06	0.05	0.06	0.09	0.16	0.06	0.11	0.18	0.08	0.07	0.15	0.12	0.05	0.11	0.05	0.07	0.08	0.06	0.15	0.12	0.06	0.07	0.05	0.04	0.04	0.06	0.17	0.05
17066-67-0	beta-selinene	terpenoids	0.11	0	0	0	0	0	0	0	0	0	0	0	0	0	0	0	0.12	0	0	0	0	0	0.3	0	0	0.84	0	0	0	0.57	0	0.27	0	0	0	0
586-62-9	Terpinolene	terpenoids	0.09	0.14	0.11	0.12	0.03	0.17	0.19	0.22	0.22	1.11	0.06	0.03	0.09	0.2	0.14	0.07	0.1	0.03	0.11	0.66	0.1	0.38	0.12	0.08	1.33	0.08	0.19	0.11	0.97	0.12	0.19	0.05	0.05	0.21	0.16	0.06
470-82-6	Cineole	terpenoids	0.08	1.39	0.46	0.44	0.93	0.8	0.95	0	0.71	0	0.77	0.86	0.92	0.87	0.73	0.82	1.26	0.91	0.5	0.94	0.56	0.37	0.29	0.29	2.46	1.03	0.46	0.18	2.03	0.57	0	6.23	7.4	7.22	16.16	6.32
17334-55-3	(+)-Calarene	terpenoids	0.07	0.75	0.52	0.56	0.21	0.35	0.07	0.17	0.26	0.06	0.16	0.16	0.07	0.04	0.16	0.11	0.04	0.18	0.11	0.85	0.18	0.56	0.05	0.23	1.71	0.17	0.58	0.66	0.1	0.06	0.07	0.11	0.35	0.18	0.08	0.16
555-10-2	β-phellandrene	terpenoids	0	0	0	0.16	0	0.36	0	0.08	0	0.06	0	0.62	0	0	0.54	0.64	0.79	0.61	0	0	0	0.19	0.42	0.7	0.58	0	0	0.5	0.54	0	0	0	0	2.39	0	1.87
99-86-5	α-Terpinene	terpenoids	0	0.1	0	0.07	3.81	2.42	4.7	0.09	3.07	0.08	1.99	2.3	0.08	2.37	3.05	2.62	2.85	2.4	2	0.07	0.05	0.04	0	0	0	0.08	2.09	0	0.12	3.66	0	0.07	0.12	0.13	0.19	0.09
527-84-4	o-Cymene	terpenoids	0	0.03	0	0	0	0	0.06	0	0.07	0	0.06	0.09	0	0	0	0	0.09	0.08	0.06	0	0	0.15	0	0	0	0.35	4.24	0	0	0.09	4.84	0.21	0	0	0.37	0
5989-27-5	(+)-Limonene	terpenoids	0	0.84	0.8	0.7	0.51	0.13	1.44	1.11	0.85	0.8	0.24	0.36	0.76	0.39	0.3	0.32	0.93	0.34	0.24	0.87	0	0.44	0.06	0.07	1.61	0.98	0.11	0.06	0.83	0	1.6	0	0	0	0	0
13395-73-8	4,4,6-trimethyl-2-cyclohexen-1-one	alkanes	0	0.84	0	0.72	0.18	0	0	0	1.49	0	0.47	0.17	0.58	0.08	0.68	0.54	0.67	0.14	0.55	0.06	0	0.03	0	0	0.12	0.06	0	0	0	0	0	0	0	0	0	0
5794-03-6	(+)-camphene	terpenoids	0	0	0	0	0	0	0.17	1.52	0	0.1	0	0	0	0	0	0	0	0	0	0	0.45	0	0.65	0	0	0	0	0	0.15	0	0.18	0	0	0	0	0
7299-41-4	.BETA.-TERPINEOL, TRANS-	terpenoids	0	0	0	0	0	0	0	0	0	0	0	0	0	0.59	0	0	0	0	0	0	0	0	0	0	0.03	0	0	0	0	0.16	0	0.2	0.13	0	0.24	0.31
3710-43-8	2,4-dimethylfuran	ethers	0	0.08	0	0	0.14	0	0	0	0	0	0.08	0.63	0.05	0.04	0.08	0.05	0.13	0.09	0.06	0.11	0.05	0	0.04	0	0.15	0.23	0	0.06	0	0	0	0	0	0	0	0
1197-01-9	2-(4-Methylphenyl)propan-2-ol	terpenoids	0	0.93	0	0.08	0.09	0.14	0.32	0.21	0.16	0.12	0	0.06	0	0.06	0	0	0.34	0.06	0.83	0	0.06	0	0.2	0	0.06	0	0	0	0.1	0.27	0	0	0	0	0	0
98-55-5	alpha-Terpineol	terpenoids	0	0	0.2	0.19	0	0.22	0.25	0.18	0.18	0	0	0.29	0	0	0	0	0	0	0.67	0	0.25	0.21	0	0	0	0	0	0	0	0.1	0.33	1.46	0	0	0	0
3310-02-9	(Z)-sabinol	terpenoids	0	0.12	0	0	0.69	0.09	1.14	1.27	0.12	1.64	0	0	0	0.97	0	0	0	0	0	0	0	0	0	0	0.97	0	0	0	0.07	0.88	0.19	0	0	0	0	0
1196-01-6	Verbenone	terpenoids	0	0.4	0	0	0	0	0	0.14	0.12	0.08	0	0.06	0	0.04	0	0	0	0.87	0	0	0	0	0	0	0.04	0	0	0	0	0.09	0.92	0	0	0	0	0
432-25-7	β-Cyclocitral	terpenoids	0	0	0	0	0	0	0	0	0	0	0	0	0	0.07	0	0	0.05	0.07	1.44	0	0.07	0	0	0	0.08	0	0	0	0	0	0	0	0	0	0	0
1123-09-7	3,5-Dimethyl-2-cyclohexen-1-one	terpenoids	0	0.05	0	0	0.05	0.08	0.05	0	0	0	0	0.06	0.06	0	0	0.06	0.12	0.07	2.16	0.12	0.06	0	0.07	0	0	0.05	0	0	0.05	0	0.06	0	0	0	0	0
493-05-0	Isochroman	alkanes	0	0.05	0	0	0	0	0	0	0	0.07	0	0	0	0.05	0	0	0	0	0	0	0	0.04	0	0	0.06	0	0	0	0	0	0	0	0	0	0	0
25152-84-5	(2E,4E)-Deca-2,4-dienal	aldehyde	0	0.04	0	0	0	0	0	0	0	0	0	0.06	0	0.03	0	0	0.03	0.04	0	0	0	0	0.04	0	0.04	0	0	0	0	0.03	0	0	0.03	0	0	0
554-61-0	2-Carene	terpenoids	0	0.06	0	0	0	0.07	0.13	0.06	0.14	0.1	0	0.04	0	0.08	0	0	0	0	0.12	0.08	0	0	0	0	0	0	0	0	0	0	0.13	0	0	0	0	0
97-53-0	Eugenol	phenylpropanoids	0	0.33	0	0	0.11	0	0	0	0	0	0.16	0.08	0	0.11	0.1	0	0.07	0.05	0.23	0	0.2	0.04	0.13	0.18	0.14	0.08	0.11	0.07	0.4	0.05	0	0	0	0	0	0.15
515-13-9	beta-elemene	terpenoids	0	0.13	0	0	0	0	0	0	0	0	0.05	0	0	0.32	0	0	0	0.15	0	0	0.09	0	0.1	0	0.28	0	0	0	0	0	0	0	0	0	0	0
483-77-2	calamenene	terpenoids	0	0	0	1.39	0	0	0	0	0	1.58	0	0.18	0.08	0.14	0	0	0	0	0.12	0	1.22	0.34	0.17	0	0.41	0.14	0	0	0	0.13	0	0	0	0	0	0
23986-74-5	Germacrene D	terpenoids	0	0	0	0	0.07	0	0	0	0	0	0.15	0	0.05	0	0	0.1	0.14	0.17	0	0.15	0	0	0	0.11	0	0	0	0	0	0	0	0	0	0	0	0
502-61-4	farnesene	terpenoids	0	0	0	0	0.3	0	0	0	0	0	0	0.18	0.11	0.17	0	0	0.12	0.17	0	0	0.07	0	0	0	0.05	0	0	0	0	0	0	0	0	0	0	0
5273-86-9	β-asarone	ethers	0	0	0	0	0	0.2	0	0	0	0	0.14	0.16	0	0	0	0.24	0.44	0	0	0	0.2	0.13	0	0.12	0.13	0	0.14	0.1	0	0.15	0	0	0	0	0	0
6750-60-3	Spathulenol	terpenoids	0	0.17	0	0	0	0	0	0	0	0	0	0.08	0	0.14	0	0	0.17	0.19	0	0	0.23	0	0	0	0.18	0	0	0	0	0.05	0	0	0	0	0	0
118-65-0	isocaryophyllene	terpenoids	0	0.14	0	0	0	0	0	0	0	0	0	0	0	0	0	0	0.13	0.15	0	0	0	0	0	0	0.05	0	0	0	0	0.05	0	0	0	0	0	0
1139-30-6	Caryophyllene Oxide	terpenoids	0	0	0	0	0	0	0	0	0	0	0	0	0	0	0	0.71	0.04	0	0	0	0	0	0	0	0	0	0	0	0.4	0.12	0	0	0	0	0	0.1
16728-99-7	1,2,3,4,6,8alpha-Hexahydro-1-isopropyl-4,7-dimethylnaphthalene	terpenoids	0	0	0	0	0	0	0	0	0	0	0	0	0	0.13	0	0	0.09	0.15	0	0	0	0	0	0	0.32	0	0	0	0	0	0	0.07	0.11	0	0	0.07
515-69-5	alpha-Bisabolol	terpenoids	0	0.08	0	0.33	0.1	0.07	0	0.06	0	0.1	0	0.11	0.12	0.2	0.08	0.12	0.74	0.17	0.32	0.09	0.16	0.15	0.18	0	0.07	0.33	0	0	0	0.13	0	0.33	0	0	0	0.09
469-61-4	(-)-Cedrene	terpenoids	0	0	0	0	0	0	0.1	0	0	0	0.24	0	0	0	0	0	0	0	0	0	0	0	0	0.08	0	0	0	0	0.06	0	0	0	0	0	0	0
629-78-7	N-HEPTADECANE	alkanes	0	0	0	0	0	0	0	0	0	0	0	0	0	0	0	0	0	0	0	0	0	0	0	0	0	0	0	0	0	0	0	0	0.24	0	0	0
26839-52-1	(-)-Isolongifolen-9-one	terpenoids	0	0	0	0.05	0	0	0	0	0	0	0	0.04	0	0.18	0	0	0.24	0.26	0.14	0	1.77	0	0	0	0.06	0	0	0	0	0	0	0	0	0	0	0
934-34-9	benzothiazolinone	alkaloids	0	0	0	0	0	0	0	0	0	0	0	0.06	0	0	0	0	0	0.2	0	0	0.16	0	0.22	0	0	0	0	0	0	0	0	0.18	0.58	0.1	0	0.08
562-28-7	Ent-kaurene	terpenoids	0	0	0	0	0	0	0	0	0	0	0	0.32	0	0	0	0	0	0	0	0	0.25	0	0	0	0	0	0	0	0	0	0	0	0	0	0	0
31681-26-2	α-Propyl-2-furanacetaldehyde	terpenoids	0	0	0	0	0	0	0	0	0	0	0	0.08	0	0	0	0	0	0.09	0	0	0.23	0	0.07	0	0	0	0	0	0	0	0	0	0	0	0	0
119-47-1	2,2'-Methylenebis(6-tert-butyl-4-methylphenol)	Phenols	0	1	0	0	0	0	0	0	0	0	0	0.07	0	0.26	0	0	1	0.15	0	0	0.03	0	0	0	0	0	0	0	0	0	0	0	0	0	1	0.03

## Sheet: Table S4
Supplementary Table S4. List of components of ethanol extracts in Asarum roots (R) and leaves (L).
						A. heterotropoides		A. sieboldii
ID	Name	Formula	Molecular Weight	RT [min]	m/z	L24(+)	R24(+)	L32(+)	R32(+)
Com_23_pos	Choline	C5 H13 N O	103.1	1.252	104.107	7.51854e+09	5.91479e+09	5.56475e+09	3.42495e+09
Com_60_pos	L-Pyroglutamic acid	C5 H7 N O3	129.043	2.232	130.05	2.18552e+09	2.46163e+09	5.86897e+08	2.52177e+08
Com_68_pos	Sodium [dodecanoyl(methyl)amino]acetate	C15 H29 N O3	271.215	7.998	272.222	2.8015e+08	4.37341e+07	2.81284e+09	1.15335e+07
Com_75_pos	Methyl caffeate	C10 H10 O4	194.058	6.41	195.065	1.2444e+08	1.79762e+09	7.86323e+07	5.62157e+08
Com_96_pos	Kaempferol	C15 H10 O6	286.048	5.512	287.055	3.97989e+09	1.46891e+07	9.07972e+08	6.15739e+07
Com_118_pos	Di(2-ethylhexyl) phthalate	C24 H38 O4	390.277	10.658	391.284	1.85432e+07	4.13217e+08	2.63842e+08	4.66946e+08
Com_154_pos	Pyrogallol	C6 H6 O3	126.032	1.458	127.039	6.12127e+08	8.60942e+08	5.17341e+08	5.79068e+08
Com_201_pos	Isorhamnetin	C16 H12 O7	316.058	5.533	317.066	1.93894e+09	2.03757e+07	8.2193e+07	2.8938e+07
Com_209_pos	1-Stearoylglycerol	C21 H42 O4	358.308	10.739	359.315	2.4867e+08	5.88531e+08	5.82746e+08	9.17049e+08
Com_234_pos	2-Hydroxycinnamic acid	C9 H8 O3	164.048	2.341	165.055	9.40526e+08	5.9861e+08	2.43019e+08	1.41625e+08
Com_252_pos	2-Hydroxyphenylalanine	C9 H11 N O3	181.074	2.339	182.082	8.75719e+08	5.60421e+08	2.27696e+08	1.34152e+08
Com_261_pos	Normorphine	C16 H17 N O3	271.121	4.885	272.128	1.5261e+09	2.22071e+08	9.48634e+08	1.1462e+08
Com_286_pos	Perillartine	C10 H15 N O	165.115	7.224	166.123	5.79978e+07	4.75131e+08	2.89469e+08	3.79753e+08
Com_291_pos	β-Asarone	C12 H16 O3	208.11	6.454	209.117	7.99124e+07	4.35789e+08	5.57971e+07	1.21988e+08
Com_374_pos	Pipecolic acid	C6 H11 N O2	129.079	1.707	130.086	1.91066e+08	3.11898e+08	9.43386e+07	8.78151e+07
Com_401_pos	Ferulic acid	C10 H10 O4	194.058	5.497	195.065	2.18419e+08	1.95974e+08	7.5249e+08	2.45874e+08
Com_412_pos	Nicotinic acid	C6 H5 N O2	123.032	1.909	124.039	2.10114e+08	1.42416e+08	3.04322e+08	1.52863e+08
Com_425_pos	2-Amino-1,3,4-octadecanetriol	C18 H39 N O3	317.293	6.657	318.3	3.31527e+07	2.77381e+08	2.73657e+08	2.27908e+08
Com_467_pos	DL-Carnitine	C7 H15 N O3	161.105	1.365	162.113	8.55716e+07	1.86745e+07	3.58354e+08	1.99913e+08
Com_537_pos	D-Glucosamine	C6 H13 N O5	179.079	1.223	180.087	5.62641e+08	2.40836e+08	5.73854e+07	4.42663e+07
Com_571_pos	3',4'-Dihydroxyphenylacetone	C9 H10 O3	166.063	5.759	167.07	3.31345e+07	2.35303e+08	7.45942e+06	8.612e+06
Com_599_pos	4-Coumaric acid	C9 H8 O3	164.048	5.16	165.055	6.08111e+08	2.14313e+08	2.04259e+08	1.25756e+08
Com_720_pos	2-Phenylglycine	C8 H9 N O2	151.064	4.797	152.071	4.80136e+08	5.01036e+07	2.36795e+07	1.06576e+07
Com_796_pos	4-Guanidinobutyric acid	C5 H11 N3 O2	145.085	1.652	146.092	7.91519e+07	1.43028e+08	3.37376e+08	5.51041e+07
Com_815_pos	Nootkatone	C15 H22 O	218.167	7.07	219.175	1.04337e+08	1.39034e+08	5.97497e+07	2.75711e+07
Com_829_pos	3-Methoxybenzaldehyde	C8 H8 O2	136.053	6.154	137.06	3.22272e+07	1.59654e+08	3.3353e+07	6.7077e+07
Com_1309_pos	Cafestol	C20 H28 O3	316.204	6.532	317.211	2.87625e+07	6.86693e+06	1.80616e+08	9.18182e+06
Com_1325_pos	L-Threonine	C4 H9 N O3	119.058	1.313	120.066	1.44846e+08	8.84226e+07	5.96072e+07	1.98632e+07
Com_1351_pos	DL-Stachydrine	C7 H13 N O2	143.095	1.467	144.102	7.54072e+07	1.26639e+07	1.79962e+08	1.31349e+07
Com_1419_pos	Isovanillic acid	C8 H8 O4	168.042	4.918	169.05	4.35784e+07	6.44893e+07	2.7703e+07	7.93621e+07
Com_1439_pos	4-Methoxycinnamic acid	C10 H10 O3	178.063	9.191	179.07	8.06976e+06	1.65801e+07	4.23658e+07	3.52444e+07
Com_1505_pos	4-Methoxybenzaldehyde	C8 H8 O2	136.053	5.968	137.06	1.7809e+07	6.25298e+07	2.49249e+07	5.19513e+07
Com_1618_pos	Kynurenic acid	C10 H7 N O3	189.043	4.724	190.05	1.8287e+08	4.79796e+06	6.47239e+07	7.73529e+06
Com_1653_pos	Diaminopimelic acid	C7 H14 N2 O4	190.095	1.401	191.103	2.97266e+07	6.87573e+07	1.60625e+07	5.88006e+06
Com_1759_pos	Carvone	C10 H14 O	150.105	6.082	151.112	4.54495e+07	6.21602e+07	2.53496e+07	2.31519e+07
Com_1942_pos	DL-Lysine	C6 H14 N2 O2	146.106	1.14	147.113	1.47315e+07	5.43917e+07	3.07084e+06	1.88303e+06
Com_1983_pos	2'-Deoxyadenosine	C10 H13 N5 O3	251.102	3.144	252.109	6.85986e+06	5.23923e+07	5.38724e+07	1.73475e+07
Com_2082_pos	N3,N4-Dimethyl-L-arginine	C8 H18 N4 O2	202.143	1.395	203.15	2.13491e+07	5.13754e+07	5.93427e+06	2.39472e+06
Com_2326_pos	3-Hydroxyphenylacetic acid	C8 H8 O3	152.048	5	153.055	5.74175e+07	4.3049e+07	5.22083e+07	3.14968e+07
Com_2371_pos	Ecgonine	C9 H15 N O3	185.105	5.507	186.113	2.36523e+07	4.33816e+07	2.60018e+07	1.45541e+07
Com_2384_pos	Cytosine	C4 H5 N3 O	111.043	1.476	112.051	1.80068e+07	3.98935e+07	4.16209e+07	2.45863e+07
Com_2414_pos	Acetophenone	C8 H8 O	120.058	5.312	121.065	3.08975e+07	4.22726e+07	2.17277e+07	1.13125e+07
Com_2509_pos	11(Z),14(Z),17(Z)-Eicosatrienoic acid	C20 H34 O2	306.256	8.657	307.263	9.92083e+06	1.88509e+07	3.50229e+07	2.12621e+07
Com_3156_pos	Apocynin	C9 H10 O3	166.063	4.968	167.07	1.97902e+07	2.82499e+07	1.66215e+07	1.32788e+07
Com_3714_pos	4-Acetamidobutanoic acid	C6 H11 N O3	145.074	1.407	146.081	3.38243e+07	2.35854e+07	1.04336e+07	8.02323e+06
Com_3836_pos	4-Hydroxyindole	C8 H7 N O	133.053	2.02	134.06	7.92452e+06	1.96671e+07	7.42624e+06	6.62547e+06
Com_4144_pos	Hypoxanthine	C5 H4 N4 O	136.039	3.31	137.046	5.4808e+07	8.46559e+06	3.60697e+07	7.34661e+06
Com_4167_pos	N-Acetyldopamine	C10 H13 N O3	195.09	5.084	196.097	5.58991e+07	1.30813e+07	1.56387e+07	1.04967e+07
Com_4217_pos	Dehydrocholic acid	C24 H34 O5	402.24	6.821	403.248	5.30465e+07	5.17482e+06	8.93985e+06	1.14748e+07
Com_4289_pos	3,5-Dimethoxybenzoic acid	C9 H10 O4	182.058	5.446	183.066	4.41654e+06	9.89128e+06	7.24317e+06	9.68896e+06
Com_4616_pos	N6,N6,N6-Trimethyl-L-lysine	C9 H20 N2 O2	188.153	1.171	189.16	9.94514e+06	1.79114e+07	2.09622e+06	386904
Com_4714_pos	Agmatine	C5 H14 N4	130.122	1.1	131.129	6.42983e+06	1.69647e+07	1.53056e+06	893475
Com_5148_pos	5,6-dimethyl-4-oxo-4H-pyran-2-carboxylic acid	C8 H8 O4	168.042	5.374	169.05	3.16055e+06	2.41047e+06	3.24707e+06	9.70732e+06
Com_6162_pos	Testosterone undecanoate	C30 H48 O3	456.361	9.349	457.368	2.26962e+07	2.79548e+06	7.4108e+06	3.1476e+06
Com_6196_pos	8,8-dimethyl-2H,8H-pyrano[3,2-g]chromen-2-one	C14 H12 O3	228.079	5.315	229.086	2.19837e+06	1.0718e+07	847437	906676
Com_7196_pos	Urocanic acid	C6 H6 N2 O2	138.043	1.493	139.05	8.50378e+06	6.57127e+06	1.29042e+07	9.2091e+06
Com_12018_pos	Glycyl-L-leucine	C8 H16 N2 O3	188.116	3.908	189.123	1.70254e+06	3.02927e+06	738622	389908
Com_25_pos	DL-Arginine	C6 H14 N4 O2	174.112	1.203	175.119	7.7844e+08	5.05203e+09	9.84575e+07	1.2792e+08
Com_34_pos	Muramic acid	C9 H17 N O7	251.101	1.337	252.108	2.79428e+09	1.45088e+09	2.29068e+09	2.32358e+09
Com_44_pos	Asparagine	C4 H8 N2 O3	132.054	1.269	133.061	1.03777e+09	3.22275e+09	2.18889e+08	1.62641e+08
Com_54_pos	Adenosine	C10 H13 N5 O4	267.097	2.861	268.104	2.14199e+09	1.62565e+09	1.79174e+09	1.5057e+09
Com_113_pos	Naringenin	C15 H12 O5	272.069	5.12	273.076	5.96492e+08	8.52308e+08	4.70428e+08	7.09806e+08
Com_130_pos	Trigonelline	C7 H7 N O2	137.048	1.386	138.055	1.43696e+09	8.44678e+08	2.09477e+09	3.71297e+08
Com_258_pos	5'-S-Methyl-5'-thioadenosine	C11 H15 N5 O3 S	297.09	5.063	298.097	5.96947e+07	5.29444e+08	9.06212e+06	1.15166e+08
Com_319_pos	Indole-3-acetic acid	C10 H9 N O2	175.064	4.813	176.071	1.25015e+08	1.09876e+08	2.09879e+08	2.54011e+08
Com_579_pos	Coumarin	C9 H6 O2	146.037	5.422	147.044	4.83404e+08	3.93251e+07	4.74089e+08	4.71397e+07
Com_772_pos	Pantothenic acid	C9 H17 N O5	219.111	4.988	220.118	9.69804e+07	7.91949e+07	3.55107e+08	1.08924e+08
Com_782_pos	Methyl cinnamate	C10 H10 O2	162.068	6.159	163.075	7.68179e+06	1.69216e+07	1.10479e+07	6.51687e+07
Com_855_pos	Pyridoxine	C8 H11 N O3	169.074	1.943	170.081	5.78728e+07	8.19524e+07	6.5676e+07	7.39419e+07
Com_892_pos	N-Acetylneuraminic acid	C11 H19 N O9	309.106	1.38	310.113	1.10984e+08	7.78489e+07	2.87219e+08	7.00788e+07
Com_1458_pos	Sinapinic acid	C11 H12 O5	224.069	5.19	225.076	2.93424e+07	7.41319e+07	3.76801e+07	3.45498e+07
Com_1859_pos	Paracetamol	C8 H9 N O2	151.064	1.945	152.071	3.84525e+07	4.30757e+07	3.31445e+07	3.07405e+07
Com_4060_pos	Quercetin	C15 H10 O7	302.043	4.961	303.05	3.51273e+06	533021	4.25978e+07	1.27243e+06
Com_9063_pos	Hesperetin	C16 H14 O6	302.079	5.376	303.086	2.38394e+06	5.47231e+06	5.63852e+06	3.62874e+06
Com_13388_pos	4-Pyridoxic acid	C8 H9 N O4	183.053	3.503	184.061	4.9504e+06	1.01311e+06	5.60332e+06	792290
Com_3_pos	(2E,4E)-N-(2-methylpropyl)deca-2,4-dienamide	C14 H25 N O	223.194	7.282	224.201	1.33247e+09	6.2518e+09	5.04308e+10	6.36231e+10
Com_7_pos	(2E,4E)-N-(2-methylpropyl)dodeca-2,4-dienamide	C16 H29 N O	251.225	8.129	252.232	5.00696e+08	8.2004e+09	5.8093e+09	1.30654e+10
Com_11_pos	3,4-Dimethoxycinnamic acid	C11 H12 O4	208.074	6.239	209.081	4.85518e+08	8.13069e+09	3.34621e+08	5.64138e+09
Com_12_pos	N6-Me-dA	C11 H15 N5 O3	265.116	1.328	266.123	9.37272e+09	6.30704e+09	4.12856e+09	8.75334e+09
Com_18_pos	4-Methoxycinnamaldehyde	C10 H10 O2	162.068	2.092	163.075	7.99042e+09	3.53232e+09	3.97391e+09	4.90694e+09
Com_19_pos	methyl 2-cyano-3-(3,5-dimethyl-1H-pyrrol-2-yl)acrylate	C11 H12 N2 O2	204.09	6.315	205.097	7.52248e+09	2.40155e+09	1.4364e+10	4.11502e+09
Com_30_pos	N1-(2,4-dimethylphenyl)-2-(2,4-dichlorophenoxy)propanamide	C17 H17 Cl2 N O2	337.058	6.088	338.066	2.69028e+08	4.46795e+09	1.6298e+08	1.23881e+09
Com_38_pos	N-Desmethylvenlafaxine	C16 H25 N O2	263.189	6.244	264.196	1.08323e+08	1.44576e+09	1.18949e+09	2.04478e+09
Com_41_pos	L-Asarinin	C20 H18 O6	354.11	6.528	355.118	8.74844e+08	2.9423e+09	1.02373e+09	1.1415e+08
Com_42_pos	O-Desmethylvenlafaxine	C16 H25 N O2	263.189	5.83	264.196	4.79464e+08	2.28787e+09	4.45431e+09	1.82133e+09
Com_52_pos	9-Oxo-10(E),12(E)-octadecadienoic acid	C18 H30 O3	294.219	7.954	295.227	1.42967e+09	1.80106e+09	1.35557e+09	1.88016e+09
Com_80_pos	Menadione	C11 H8 O2	172.053	6.815	173.06	4.96916e+08	1.77924e+09	7.8046e+08	7.64165e+08
Com_99_pos	Stiripentol	C14 H18 O3	216.115	5.149	217.123	3.77471e+09	1.20735e+08	1.99225e+07	5.15739e+07
Com_108_pos	Prunin	C21 H22 O10	434.122	5.376	435.129	2.74929e+08	1.2563e+09	2.74177e+08	4.91693e+08
Com_109_pos	3,4,5-trihydroxy-6-methyloxan-2-yl 2-(methylamino)benzoate	C14 H19 N O6	297.121	2.092	298.129	3.553e+09	1.7331e+08	7.85295e+07	7.63677e+07
Com_132_pos	9-Oxo-ODE	C18 H30 O3	294.219	6.343	295.227	4.03907e+08	7.44504e+08	1.84787e+08	6.61879e+08
Com_143_pos	N-(3,5-dimethyl-4-isoxazolyl)-N'-(2-phenoxyethyl)urea	C14 H17 N3 O3	313.085	2.529	314.092	4.77733e+08	9.13383e+08	2.25581e+08	2.44854e+08
Com_147_pos	Saxitoxin	C10 H17 N7 O4	299.137	2.353	300.144	2.53065e+09	2.30961e+08	9.83415e+08	2.59296e+08
Com_148_pos	(12Z)-9,10,11-trihydroxyoctadec-12-enoic acid	C18 H34 O5	352.223	6.351	353.23	5.66503e+08	7.11536e+08	1.75304e+08	6.6803e+08
Com_151_pos	Monoolein	C21 H40 O4	356.293	10.115	357.3	5.69284e+08	7.06686e+08	2.91248e+08	5.17327e+08
Com_184_pos	3,4-Dihydroxyphenylpropionic acid	C9 H10 O4	164.047	5.653	165.055	4.87251e+07	9.31399e+07	1.65429e+09	5.67972e+08
Com_210_pos	Tramadol N-Oxide	C16 H25 N O3	279.184	6.432	280.191	5.46098e+07	2.10576e+08	3.92922e+08	3.68614e+08
Com_216_pos	indoline-2-carboxylic acid	C9 H9 N O2	163.063	2.709	164.071	1.74019e+09	1.86116e+08	3.61887e+08	1.07786e+08
Com_222_pos	Stigmasterol	C29 H48 O	412.37	11.842	413.378	5.38528e+07	5.19714e+08	7.02617e+07	3.44842e+08
Com_223_pos	1-Methyladenosine	C11 H15 N5 O4	281.111	1.368	282.118	1.01131e+09	2.63249e+08	9.9845e+08	3.52971e+08
Com_246_pos	Anhydroicaritin	C21 H20 O6	368.126	6.175	369.133	3.18206e+07	5.63676e+08	4.85864e+07	1.36504e+08
Com_250_pos	D-(+)-Maltose	C12 H22 O11	364.098	1.538	365.106	6.35965e+08	5.4455e+08	8.63708e+08	7.42909e+08
Com_254_pos	6-methoxy-2-phenyl-3,4-dihydro-2H-1-benzopyran-4-one	C16 H14 O3	254.094	4.889	255.102	1.56899e+09	2.30012e+08	9.73987e+08	1.17491e+08
Com_281_pos	2-Anisic acid	C8 H8 O3	134.037	6.814	135.044	1.44039e+08	5.19173e+08	2.26901e+08	2.36775e+08
Com_288_pos	3-(4-hydroxy-3-methoxyphenyl)propanoic acid	C10 H12 O4	178.063	5.876	179.07	2.23961e+07	7.68414e+07	6.24538e+07	2.39875e+08
Com_290_pos	octadec-9-ynoic acid	C18 H32 O2	262.23	9.555	263.237	3.18765e+08	3.61022e+08	1.59132e+08	2.98225e+08
Com_297_pos	Neosaxitoxin	C10 H17 N7 O5	297.121	1.828	298.129	1.11887e+09	9.1115e+07	7.3916e+07	3.11042e+07
Com_300_pos	N-phenyl-N'-{[5-(2-phenyleth-1-ynyl)-3-pyridyl]carbonyl}thiourea	C21 H15 N3 O S	395.046	6.253	396.054	1.27199e+08	4.53081e+08	1.12393e+07	6.87866e+07
Com_313_pos	Adenine	C5 H5 N5	118.028	1.48	136.062	1.12991e+08	2.77029e+08	1.80612e+08	2.66661e+08
Com_317_pos	PB-22 N-(4-Hydroxypentyl)-3-carboxyindole metabolite	C14 H17 N O3	247.121	4.995	248.128	2.17076e+08	4.56716e+08	2.68497e+07	5.97994e+07
Com_331_pos	Vitamin B3	C6 H6 N2 O	122.048	1.96	123.055	3.35692e+08	4.35187e+08	4.36843e+07	7.43645e+07
Com_335_pos	1H-indene-3-carboxamide	C10 H9 N O	159.069	3.159	160.076	1.18217e+09	1.86788e+07	3.34324e+07	2.29399e+06
Com_338_pos	6-(tert-butyl)pyrimidine-2,4-diamine	C8 H14 N4	166.123	7.231	167.131	4.56381e+07	2.94359e+08	2.48956e+08	3.78052e+08
Com_352_pos	2-Arachidonoyl glycerol	C23 H38 O4	378.274	10.132	379.282	2.20076e+08	2.80587e+08	7.29138e+07	2.30794e+08
Com_354_pos	4-(anilinomethylidene)-3-methyl-4,5-dihydroisoxazol-5-one	C11 H10 N2 O2	185.048	6.119	203.082	1.37621e+08	3.7743e+08	1.25733e+07	7.69717e+06
Com_356_pos	(2E)-3-(3,4-dimethoxyphenyl)prop-2-enoic acid	C11 H12 O4	190.063	6.242	191.07	5.56353e+07	3.65432e+08	4.02113e+07	1.95601e+08
Com_357_pos	N1-[3,5-di(trifluoromethyl)phenyl]-3-(3-thienyl)acrylamide	C15 H9 F6 N O S	365.036	6.926	366.043	1.02992e+08	4.10502e+08	2.11965e+07	3.38312e+07
Com_359_pos	6-Methylcoumarin	C10 H8 O2	160.053	5.88	161.06	9.0711e+06	4.32886e+07	4.52643e+07	1.91363e+08
Com_364_pos	(+)-Bicuculline	C20 H17 N O6	367.106	6.822	368.113	6.06963e+06	3.70787e+08	2.68092e+06	4.6495e+07
Com_373_pos	Gamma-Aminobutyric acid	C4 H9 N O2	103.064	1.282	104.071	1.9432e+08	3.90924e+08	1.81649e+07	4.2606e+07
Com_377_pos	2,5-bis(4-hydroxy-3-methoxyphenyl)-3,4-dimethyloxolan-3-ol	C20 H24 O6	342.147	6.164	343.154	2.7511e+07	3.21297e+08	6.66149e+07	2.83421e+08
Com_394_pos	Kinetin	C10 H9 N5 O	215.08	1.335	216.087	2.84981e+08	1.52132e+08	2.25484e+08	1.98805e+08
Com_427_pos	Dehydroeffusol	C17 H14 O2	250.1	5.28	251.107	6.10061e+08	9.28903e+07	4.75346e+08	1.89489e+08
Com_428_pos	Aristolochic acids	C17 H11 N O7	341.054	6.577	342.061	8.96976e+08	9.33811e+07	2.12503e+08	1.94608e+07
Com_429_pos	1,2-Benzenedicarboxylic acid	C8 H6 O4	166.027	10.662	167.034	1.04189e+08	1.37649e+08	1.35841e+08	1.62134e+08
Com_439_pos	Bakuchiol	C18 H24 O	256.183	6.524	257.191	2.83467e+07	2.0668e+08	8.45718e+07	1.59498e+08
Com_440_pos	3-(3,4-dihydroxyphenyl)propanoic acid	C9 H10 O4	164.048	5.389	165.055	4.92979e+08	3.55403e+07	5.25522e+08	1.86454e+08
Com_445_pos	trans-Cinnamaldehyde	C9 H8 O	132.058	5.903	133.065	1.52644e+07	2.25855e+07	9.61827e+07	1.68158e+08
Com_454_pos	2-{[2-(4-methylpiperazino)phenyl]methylene}hydrazine-1-carbothioamide	C13 H19 N5 S	299.116	4.762	300.123	3.08471e+08	7.64387e+07	6.56423e+08	6.11552e+07
Com_466_pos	Indole-3-acrylic acid	C11 H9 N O2	187.064	5.084	188.071	7.81281e+08	2.87502e+08	4.46315e+08	7.45798e+07
Com_481_pos	Dextromethorphan hydrobromide	C18 H25 N O	271.193	7.579	272.2	1.45027e+07	1.09192e+08	1.43831e+08	2.40112e+08
Com_490_pos	5-(6-hydroxy-6-methyloctyl)-2,5-dihydrofuran-2-one	C13 H22 O3	208.147	5.625	209.154	7.12819e+08	1.0786e+07	4.6593e+08	2.91735e+07
Com_498_pos	Norcodeine	C17 H19 N O3	285.137	5.057	286.144	2.58664e+08	1.16687e+08	2.36304e+08	1.56209e+08
Com_504_pos	2-(4-aminophenoxy)isophthalonitrile	C14 H9 N3 O	235.072	1.183	236.08	1.32324e+07	2.19485e+07	1.90027e+08	1.66927e+08
Com_505_pos	Ochratoxin A	C20 H18 Cl N O6	425.057	6.228	426.064	9.6524e+07	2.57698e+08	1.1096e+07	6.08575e+07
Com_513_pos	morpholine-4-carboximidamide hydrobromide	C5 H11 N3 O	129.09	1.501	130.098	3.42181e+07	1.69705e+08	4.64863e+07	1.43614e+08
Com_534_pos	4-oxo-5-phenylpentanoic acid	C11 H12 O3	192.079	5.672	193.086	2.06431e+07	2.43774e+08	1.18122e+07	1.97676e+07
Com_542_pos	15-Deoxy-Δ12,14-prostaglandin A1	C20 H30 O3	300.209	8.481	301.216	1.0404e+07	2.37654e+08	1.8136e+08	1.00158e+07
Com_559_pos	1-(3,4-dimethoxyphenyl)ethan-1-one oxime	C10 H13 N O3	177.079	4.59	178.086	5.36056e+08	4.38537e+07	4.77708e+08	1.11114e+08
Com_582_pos	Medicarpin	C16 H14 O4	270.089	4.798	271.097	6.32666e+08	3.92902e+07	2.52307e+07	1.84798e+07
Com_608_pos	(3R)-8-hydroxy-3-(4-hydroxyphenyl)-3,4-dihydro-1H-2-benzopyran-1-one	C15 H12 O4	256.074	3.035	257.081	5.69369e+08	3.75579e+07	6.27639e+07	1.66462e+07
Com_623_pos	5-hydroxy-4-methoxy-5,6-dihydro-2H-pyran-2-one	C6 H8 O4	144.042	1.37	145.05	2.91437e+08	9.04455e+07	3.25167e+08	2.04227e+08
Com_627_pos	ethyl 4-amino-2-(methylsulfanyl)-1,3-thiazole-5-carboxylate	C7 H10 N2 O2 S2	218.019	1.342	219.027	2.68859e+08	8.03022e+06	4.22663e+08	3.0838e+07
Com_638_pos	1-Naphthol	C10 H8 O	144.058	6.812	145.065	6.74394e+07	2.08451e+08	9.7174e+07	9.30641e+07
Com_651_pos	L-Saccharopine	C11 H20 N2 O6	276.132	1.495	277.14	5.68601e+08	7.3125e+07	3.68985e+08	1.08145e+08
Com_662_pos	Kanosamine	C6 H13 N O5	161.069	1.217	162.076	4.54513e+08	1.85723e+08	5.39876e+07	4.17654e+07
Com_665_pos	6-Pentyl-2H-pyran-2-one	C10 H14 O2	166.1	5.506	167.107	2.47611e+08	1.93152e+08	2.10102e+08	5.19879e+07
Com_669_pos	Hydroxytyrosol	C8 H10 O3	154.063	5.736	155.07	6.48526e+07	7.53522e+07	2.25141e+08	9.27406e+07
Com_674_pos	Propionylcarnitine	C10 H19 N O4	217.132	2.033	218.139	5.46076e+07	1.2869e+08	1.05985e+08	9.37519e+07
Com_704_pos	KNH	C16 H27 N7 O5	397.21	5.252	398.218	1.55751e+08	8.15886e+07	1.23204e+07	8.69866e+07
Com_707_pos	Kahweol	C20 H26 O3	314.188	6.654	297.185	1.52884e+07	6.33656e+06	3.77077e+08	8.15957e+06
Com_719_pos	Terbutaline	C12 H19 N O3	225.137	5.755	226.144	1.26622e+08	1.6813e+08	1.95595e+08	1.1022e+08
Com_747_pos	alpha-Ionone	C13 H20 O	192.152	5.681	193.159	4.72817e+08	1.13449e+07	1.19399e+08	2.72291e+07
Com_762_pos	Palmitoleic Acid	C16 H30 O2	276.209	6.991	277.216	1.51043e+08	1.59575e+08	9.09537e+07	8.18983e+07
Com_792_pos	PC (16:2e/2:0)	C26 H50 N O7 P	519.333	8.828	520.34	2.04344e+07	1.56513e+08	8.69834e+06	2.01198e+07
Com_795_pos	Veratrole	C8 H10 O2	138.068	5.316	139.076	2.76261e+07	1.63079e+08	8.0781e+06	1.25801e+07
Com_799_pos	4-oxo-4-[(1-phenylethyl)amino]but-2-enoic acid	C12 H13 N O3	236.116	2.059	237.124	4.31631e+08	3.67721e+07	4.06718e+07	9.5918e+06
Com_802_pos	2-(1,3-benzodioxol-5-yl)-6-chloro-4-phenylquinoline	C22 H14 Cl N O2	337.094	6.858	338.101	2.14198e+06	1.37635e+08	4.71513e+06	8.23983e+06
Com_807_pos	4-benzyl-2H-1,4-benzoxazin-3(4H)-one	C15 H13 N O2	239.095	5.08	240.102	4.55606e+08	595574	1.50029e+08	3.2664e+06
Com_808_pos	GPH	C13 H19 N5 O4	331.127	1.413	332.134	4.47708e+08	5.20849e+07	3.05474e+07	2.28036e+07
Com_817_pos	2,4-dihydroxyheptadec-16-en-1-yl acetate	C19 H36 O4	350.246	7.226	351.253	4.31791e+08	8.86874e+06	4.03733e+07	9.74569e+06
Com_828_pos	4-acetyl-4-(ethoxycarbonyl)heptanedioic acid	C12 H18 O7	274.103	4.037	275.11	1.48144e+08	1.08277e+08	4.56042e+07	9.30419e+07
Com_837_pos	N-Benzoyl-(2R,3S)-3-phenylisoserine	C16 H15 N O4	285.1	5.011	286.108	2.05225e+08	2.11714e+07	2.86649e+08	3.06995e+07
Com_850_pos	Carbendazim	C9 H9 N3 O2	191.07	5.102	192.077	4.11667e+08	4.39835e+06	1.20448e+07	1.65243e+07
Com_851_pos	1-[4-hydroxy-3-(3-methylbut-2-en-1-yl)phenyl]ethan-1-one	C13 H16 O2	222.126	5.567	223.133	1.36095e+08	1.92489e+07	3.27842e+08	2.3471e+07
Com_858_pos	3,4-dihydroxy-4-(4-methoxyphenyl)-1,2,3,4-tetrahydroquinolin-2-one	C16 H15 N O4	267.09	5.012	268.097	1.67618e+08	1.39648e+07	2.77804e+08	2.70621e+07
Com_867_pos	2-((Dimethylamino)methyl)phenol	C9 H13 N O	151.1	6.877	152.107	1.82318e+06	1.74817e+07	6.8494e+07	1.06458e+08
Com_884_pos	Erucic acid	C22 H42 O2	338.318	10.552	339.326	9.07775e+06	1.29407e+08	1.31267e+08	1.75122e+08
Com_893_pos	5-Hydroxymethylfurfural	C6 H6 O3	126.032	1.367	127.039	1.83016e+08	4.43833e+07	1.89764e+08	1.33809e+08
Com_896_pos	Oleoyl ethylamide	C20 H39 N O	309.303	10.747	310.31	2.36639e+07	7.95058e+07	6.08571e+07	9.44202e+07
Com_905_pos	Quinone	C6 H4 O2	108.021	1.458	109.029	1.0394e+08	1.42903e+08	7.43493e+07	9.13864e+07
Com_917_pos	RNH	C16 H27 N9 O5	447.19	4.863	448.197	8.2751e+07	1.40123e+08	9.95092e+07	8.42897e+07
Com_930_pos	Myristicin	C11 H12 O3	192.079	7.035	193.086	1.41105e+07	7.20252e+07	2.71542e+07	9.10279e+07
Com_942_pos	Nepodin	C13 H12 O3	216.079	5.932	217.086	1.03929e+07	1.35854e+08	1.39469e+07	3.54329e+07
Com_953_pos	4-morpholinobenzoic acid	C11 H13 N O3	207.09	4.729	208.097	3.67767e+08	3.62702e+07	6.94089e+06	5.26514e+06
Com_986_pos	1-adamantyl(1,4-thiazinan-4-yl)methanone	C15 H23 N O S	265.153	1.238	266.16	3.65215e+08	5.32825e+07	1.5369e+08	3.687e+07
Com_990_pos	(+/-)5(6)-EET Ethanolamide	C22 H37 N O3	363.278	8.732	364.285	5.30912e+07	6.50003e+07	1.20218e+08	7.21952e+07
Com_992_pos	Oleoyl ethanolamide	C20 H39 N O2	325.298	9.816	326.306	1.17913e+08	9.01345e+07	1.50794e+08	6.78794e+07
Com_1000_pos	Aristolochic acid	C17 H11 N O7	358.08	6.579	359.087	3.4541e+08	3.06161e+07	8.00086e+07	6.20385e+06
Com_1019_pos	5-(2,5-dihydroxyhexyl)oxolan-2-one	C10 H18 O4	184.11	5.752	185.118	4.43476e+07	1.21522e+08	1.66203e+07	5.87421e+07
Com_1022_pos	1-Palmitoylglycerol	C19 H38 O4	330.277	9.093	331.284	5.03031e+07	6.33018e+07	3.54925e+07	7.44215e+07
Com_1035_pos	2-[5-(2-hydroxypropyl)oxolan-2-yl]propanoic acid	C10 H18 O4	184.11	5.401	185.117	1.25119e+08	1.17341e+08	1.13394e+08	4.73779e+07
Com_1048_pos	N-α-L-Acetyl-arginine	C8 H16 N4 O3	216.122	1.486	217.13	1.51178e+07	1.18666e+08	3.44685e+07	4.7626e+07
Com_1052_pos	4-hydroxy-5,8-dimethylquinoline-3-carboxylic acid	C12 H11 N O3	217.074	5.092	218.082	3.3903e+08	4.13662e+07	1.58467e+08	4.04138e+07
Com_1054_pos	Sedanolide	C12 H18 O2	176.12	7.346	177.127	1.40816e+07	3.92961e+07	4.93239e+07	7.90726e+07
Com_1081_pos	1-methyl-3,5-di(1-naphthylmethylidene)piperidin-4-one	C28 H23 N O	285.121	1.444	286.129	3.21489e+08	8.52058e+06	6.66741e+07	1.4143e+07
Com_1109_pos	Guanine	C5 H5 N5 O	134.023	3.257	135.03	4.95015e+07	7.85176e+07	7.02881e+07	5.56464e+07
Com_1110_pos	4-{3-[(3,4-dihydroxyphenyl)methyl]-2-methylbutyl}benzene-1,2-diol	C18 H22 O4	324.132	5.383	325.14	4.24864e+07	1.55988e+07	8.26711e+07	6.46034e+07
Com_1112_pos	SLK	C15 H30 N4 O5	328.211	5.386	329.219	3.10327e+06	1.12822e+08	1.07461e+06	2.41931e+07
Com_1126_pos	2-{1-[2-(1-benzothiophen-5-ylamino)-2-oxoethyl]cyclohexyl}acetic acid	C18 H21 N O3 S	331.127	1.709	332.134	7.81926e+07	8.57116e+07	1.84757e+07	6.62004e+07
Com_1129_pos	N-[(4-hydroxy-3-methoxyphenyl)methyl]-8-methylnonanamide	C18 H29 N O3	329.197	6.109	330.204	5.69614e+06	4.14549e+07	3.35595e+07	5.23074e+07
Com_1140_pos	1,2-dihydroxyheptadec-16-yn-4-yl acetate	C19 H34 O4	326.246	6.344	327.252	4.19579e+07	6.08837e+07	2.11143e+07	4.70879e+07
Com_1150_pos	Hexadecanamide	C16 H33 N O	255.256	9.68	256.264	5.5149e+07	6.47905e+07	5.43182e+07	6.36047e+07
Com_1175_pos	Glabrene	C20 H18 O4	322.12	5.746	323.128	2.10881e+07	1.00228e+08	7.58965e+07	1.11696e+07
Com_1192_pos	1-ethyl 4-(2-oxo-1,2-diphenylethyl) succinate	C20 H20 O5	150.069	5.738	323.128	4.84958e+06	9.91483e+07	4.21683e+06	6.64093e+06
Com_1203_pos	6-Methoxyquinoline N-oxide	C10 H9 N O2	175.064	5.982	176.071	1.64523e+08	4.16377e+07	2.12618e+08	6.14232e+07
Com_1209_pos	D-(+)-Camphor	C10 H16 O	170.131	5.649	171.138	1.24618e+08	5.07729e+07	1.17621e+08	7.89783e+07
Com_1220_pos	Ligustilide	C12 H14 O2	190.1	5.735	191.107	9.02388e+07	7.40357e+07	1.04504e+08	5.93972e+07
Com_1222_pos	Cinnamaldehyde	C9 H8 O	132.058	6.223	133.065	2.49644e+07	9.89966e+07	2.36767e+07	3.95847e+07
Com_1233_pos	1-(4-methoxyphenyl)propane-1,2-diol	C10 H14 O3	164.084	6.169	165.091	1.49215e+07	9.59052e+07	7.39349e+06	4.88929e+06
Com_1247_pos	Jasmone	C11 H16 O	164.12	6.285	165.128	1.37569e+08	3.85383e+07	7.56416e+07	5.60092e+07
Com_1250_pos	trans-Anethole	C10 H12 O	148.089	5.608	149.096	9.64202e+07	9.70634e+07	9.0731e+07	2.95433e+07
Com_1259_pos	N-benzyl-3-nitropyridin-2-amine	C12 H11 N3 O2	229.085	4.788	230.093	2.1994e+08	2.36267e+06	8.2568e+07	2.35156e+06
Com_1281_pos	isobutyl 1-cyclohexyl-4-oxo-1,4-dihydroquinoline-3-carboxylate	C20 H25 N O3	327.181	6.136	328.188	3.38842e+06	1.65663e+07	1.32944e+07	5.59572e+07
Com_1291_pos	Palmitoyl ethanolamide	C18 H37 N O2	299.282	9.581	300.29	2.86601e+07	6.03525e+07	4.42398e+07	5.04534e+07
Com_1293_pos	Triptophenolide	C20 H24 O3	312.173	6.376	313.18	3.96032e+06	1.79863e+06	1.96942e+08	5.41034e+06
Com_1315_pos	1-(7-methoxy-2-oxo-2H-chromen-8-yl)-3-methyl-2-oxobutyl acetate	C17 H18 O6	340.095	6.262	341.102	2.58589e+08	6.44037e+07	1.49945e+08	7.53432e+06
Com_1321_pos	H-HoArg-OH	C7 H16 N4 O2	188.127	1.257	189.135	2.39357e+07	8.72209e+07	4.20077e+06	5.94653e+06
Com_1324_pos	Methylophiopogonanone A	C19 H18 O6	342.111	5.596	343.118	2.47921e+07	7.86397e+07	5.24979e+07	2.24797e+07
Com_1373_pos	Apo-13-zeaxanthinone	C18 H26 O2	274.194	7.556	275.201	1.22461e+08	3.71227e+07	1.21123e+08	2.60527e+07
Com_1379_pos	(5S)-5-hydroxy-1,7-diphenylheptan-3-one	C19 H22 O2	282.162	8.76	283.169	864604	7.26668e+07	2.72671e+06	2.89829e+07
Com_1382_pos	D-Erythrose 4-phosphate	C4 H9 O7 P	200.009	1.194	201.016	2.35017e+08	1.7864e+07	3.80109e+07	9.22735e+06
Com_1392_pos	Curcumenol	C15 H22 O2	234.162	5.779	235.169	2.42309e+08	7.39819e+07	1.66975e+08	4.63375e+07
Com_1418_pos	4-[2-(5-bromo-2-thienyl)-4-pyrimidinyl]benzamide	C15 H10 Br N3 O S	396.205	5.078	397.213	2.25289e+08	4.05003e+06	3.21296e+06	7.40193e+06
Com_1421_pos	α-Linolenoyl ethanolamide	C20 H35 N O2	321.267	8.718	322.274	7.14035e+07	2.60491e+07	1.85509e+08	2.20867e+07
Com_1425_pos	Panaxydol	C17 H24 O2	260.178	5.594	261.185	1.76682e+08	8.36693e+07	1.12507e+07	1.31677e+07
Com_1433_pos	Methanandamide	C23 H39 N O2	383.282	6.192	384.29	9.65989e+06	7.32369e+07	1.25404e+07	833965
Com_1440_pos	1-Naphthaleneacetic acid	C12 H10 O2	186.068	6.215	187.075	1.194e+07	7.75886e+07	1.49723e+07	2.59573e+07
Com_1451_pos	1-(3-ethyl-2,4-dihydroxy-6-methoxyphenyl)butan-1-one	C13 H18 O4	220.11	5.799	221.117	6.64008e+07	4.67257e+07	1.66171e+08	3.8671e+07
Com_1460_pos	Fargesin	C21 H22 O6	370.142	5.7	371.149	1.04638e+07	7.90757e+07	9.39806e+06	1.88805e+07
Com_1465_pos	Dihydrothymine	C5 H8 N2 O2	128.059	1.363	129.066	4.81363e+07	8.08972e+07	1.18549e+07	1.00766e+07
Com_1483_pos	Acetanilide	C8 H9 N O	153.079	5.548	154.086	5.40454e+07	2.96969e+07	5.89837e+07	4.19003e+07
Com_1491_pos	3-hydroxy-3-methylpentanedioic acid	C6 H10 O5	179.079	1.394	180.087	1.02132e+08	6.35162e+07	1.61064e+08	9.89807e+07
Com_1495_pos	PC (14:0e/2:0)	C24 H50 N O7 P	495.333	9.162	496.34	2.78494e+07	7.86412e+07	1.18124e+07	1.52446e+07
Com_1504_pos	Obscurolide A1	C15 H17 N O5	291.111	4.882	292.118	1.85222e+08	2.4641e+07	1.21129e+08	1.69865e+07
Com_1519_pos	Cortisol	C21 H30 O5	362.203	6.38	363.21	3.17449e+06	6.30593e+07	4.65835e+06	3.60294e+06
Com_1541_pos	Norbutorphanol	C16 H21 N O2	259.157	6.344	260.165	1.02078e+07	5.73039e+07	5.85963e+07	4.35443e+07
Com_1543_pos	KLK	C18 H37 N5 O4	387.278	8.737	388.285	970551	2.54996e+06	2.84415e+07	3.6743e+07
Com_1546_pos	1,2-di(3,4-dimethoxyphenyl)diaz-1-ene	C16 H18 N2 O4	302.127	1.476	303.134	2.12275e+08	4.26483e+07	3.86251e+07	2.0487e+07
Com_1548_pos	(3beta,9xi)-3-(beta-D-Glucopyranosyloxy)-14-hydroxycard-20(22)-enolide	C29 H44 O9	536.297	8.598	537.304	2.11231e+08	5.26449e+06	1.40268e+08	4.46602e+06
Com_1549_pos	1-(4-hydroxyphenyl)propane-1,2-diol	C9 H12 O3	150.068	2.07	151.076	5.61116e+07	3.04862e+07	3.44237e+07	4.00281e+07
Com_1594_pos	Dihydroartemisinic acid	C15 H24 O2	236.178	6.608	237.185	6.7756e+07	2.87651e+07	2.4193e+07	3.14523e+07
Com_1604_pos	4-[4-phenyl-3,6-dihydro-1(2H)-pyridinyl]butanoic acid hydrochloride	C15 H19 N O2	267.126	5.922	268.133	2.82624e+07	6.6867e+07	2.92833e+07	3.64459e+07
Com_1608_pos	PC (17:0/17:1)	C42 H82 N O8 P	759.578	10.936	760.586	1.32008e+08	1.88152e+07	6.7585e+07	2.85295e+07
Com_1610_pos	1-O-(3,4,5-Trimethoxybenzoyl)-beta-L-galactopyranose	C16 H22 O10	374.12	1.208	375.128	1.15948e+08	5.31692e+07	5.77426e+07	2.82383e+07
Com_1623_pos	Sec-O-Glucosylhamaudol	C21 H26 O10	438.149	1.467	439.156	1.40821e+07	1.50441e+07	3.80656e+07	3.21685e+07
Com_1637_pos	3-Methoxy prostaglandin F1α	C21 H38 O6	408.249	6.871	409.256	4.15858e+07	6.36628e+07	6.93999e+06	2.14424e+07
Com_1646_pos	Valerophenone	C11 H14 O	162.105	5.966	163.112	9.72201e+07	9.27012e+06	8.26888e+07	2.78284e+07
Com_1648_pos	Dihydrojasmone	C11 H18 O	166.136	6.33	167.143	1.28219e+08	6.53637e+07	5.3566e+07	4.62914e+07
Com_1661_pos	Solasodine	C27 H43 N O2	413.329	9.448	414.337	528585	498777	2.92082e+06	3.68607e+07
Com_1677_pos	Cocamidopropyl betaine	C19 H38 N2 O3	342.288	7.273	343.296	1.2648e+08	5.69756e+07	5.26247e+07	1.58145e+07
Com_1679_pos	Ambroxane	C16 H28 O	236.214	9.225	237.221	2.35051e+07	2.86945e+07	1.65321e+07	3.81885e+07
Com_1690_pos	VPH	C16 H25 N5 O4	351.19	5.286	352.197	5.54304e+06	6.67031e+06	3.29777e+06	3.1612e+07
Com_1713_pos	Dihydrokavain	C14 H16 O3	232.11	4.837	233.118	1.75271e+08	1.07014e+07	1.66998e+07	2.53891e+06
Com_1752_pos	N-Acetylhistamine	C7 H11 N3 O	153.09	1.536	154.098	1.16595e+07	6.2402e+07	2.42115e+07	7.95712e+06
Com_1758_pos	AL 8810 Methyl ester	C25 H33 F O4	438.223	5.922	439.23	1.78232e+08	3.39229e+06	1.66733e+07	3.27024e+06
Com_1766_pos	Leu-Pro	C11 H21 Cl N2 O3	264.124	4.955	265.131	1.80704e+08	7.21791e+06	2.64257e+06	5.47951e+06
Com_1774_pos	N1-(2,3-dihydro-1,4-benzodioxin-6-yl)acetamide	C10 H11 N O3	193.074	2.85	194.082	5.26511e+07	2.94729e+07	3.10459e+07	2.96539e+07
Com_1810_pos	Stearoyl Ethanolamide	C20 H41 N O2	327.314	10.446	328.321	1.09647e+07	2.81532e+07	3.20541e+07	3.29747e+07
Com_1812_pos	Sarracenin	C11 H14 O5	226.084	5.505	227.092	7.20844e+06	5.39773e+06	5.24838e+07	4.65117e+07
Com_1818_pos	Ecgonine methyl ester	C10 H17 N O3	199.121	5.593	200.128	1.06173e+07	6.00665e+07	2.62296e+07	1.15253e+07
Com_1820_pos	4-Acetylbutyric acid	C6 H10 O3	130.066	6.315	131.073	5.20273e+07	1.69972e+07	1.06138e+08	3.052e+07
Com_1832_pos	Nonivamide	C17 H27 N O3	293.199	6.094	294.206	6.47681e+06	3.32249e+07	3.63671e+07	3.44828e+07
Com_1856_pos	4-(3,4-dihydro-2H-1,5-benzodioxepin-7-ylamino)-4-oxobutanoic acid	C13 H15 N O5	265.095	5.542	266.103	3.71275e+07	9.99622e+06	1.27084e+08	6.92264e+06
Com_1864_pos	Senkyunolide A	C12 H16 O2	192.115	9.348	193.123	5.04631e+06	1.15698e+07	4.49334e+06	2.17044e+07
Com_1891_pos	N1-(2,3-dihydro-1,4-benzodioxin-2-ylmethyl)-2,2-dimethylpropanamide	C14 H19 N O3	249.137	5.89	250.144	4.62539e+07	2.0625e+07	1.55866e+07	3.27918e+07
Com_1959_pos	6,7-Dimethoxy-4-Methylcoumarin	C12 H12 O4	220.074	6.161	221.081	1.33192e+08	5.07023e+07	7.27882e+07	1.43631e+07
Com_1976_pos	6 β-Hydroxycortisol	C21 H30 O6	178.109	5.372	379.208	3.92057e+06	1.31295e+07	1.97523e+07	2.6127e+07
Com_1977_pos	1,3-benzodioxol-5-yl 2-methyl-6-(trifluoromethyl)nicotinate	C15 H10 F3 N O4	308.032	5.852	309.039	5.92762e+06	5.00946e+07	5.42911e+06	5.397e+06
Com_1978_pos	Arachidonoyl amide	C20 H33 N O	303.256	8.612	304.264	836565	1.54828e+07	1.10804e+07	2.98371e+07
Com_2017_pos	TriacetonaMine	C9 H17 N O	155.131	7.51	156.138	1.85663e+06	2.77201e+07	1.27873e+07	3.20449e+07
Com_2036_pos	methyl 7-hydroxy-4-oxo-8-propyl-4H-1-benzothiine-2-carboxylate	C14 H14 O4 S	278.058	6.817	279.065	1.15625e+07	4.93551e+07	2.232e+07	1.99586e+07
Com_2048_pos	3-(4-ethoxyphenyl)-2-(tetrahydro-1H-pyrrol-1-ylcarbonyl)acrylonitrile	C16 H18 N2 O2	270.137	4.962	271.145	4.76333e+07	4.94108e+07	5.05044e+06	4.6941e+06
Com_2085_pos	5,8-dihydroxy-10-methyl-5,8,9,10-tetrahydro-2H-oxecin-2-one	C10 H14 O4	180.079	4.787	181.086	5.06285e+06	1.63926e+07	5.30356e+06	2.79628e+07
Com_2091_pos	Senecionine	C18 H25 N O5	335.173	5.717	336.18	2.15335e+07	3.04004e+07	7.41055e+07	2.90165e+07
Com_2096_pos	beta-Caryophyllene	C15 H24	204.188	8.472	205.195	2.60097e+07	4.01671e+07	1.36601e+07	2.61159e+07
Com_2121_pos	RKK	C18 H38 N8 O4	215.152	5.24	216.16	1.13825e+07	4.91523e+07	2.52279e+06	2.03943e+07
Com_2131_pos	3-Succinoylpyridine	C9 H9 N O3	197.069	5.047	198.076	1.34151e+08	4.14642e+07	6.62732e+07	2.76068e+07
Com_2143_pos	3-hydroxy-2-octylpentanedioic acid	C13 H24 O5	242.152	5.883	243.159	1.14415e+08	2.68588e+07	1.07538e+08	2.02864e+07
Com_2150_pos	5-Methoxy-N,N-dimethyltryptamine	C13 H18 N2 O	218.142	5.277	219.149	4.23432e+06	4.85224e+07	1.08134e+06	1.64449e+06
Com_2153_pos	4-[(2-cyclohex-1-enylethyl)amino]-2H-chromen-2-one	C17 H19 N O2	269.142	5.048	270.149	1.34577e+08	2.27484e+06	2.16949e+06	1.04439e+06
Com_2156_pos	3-Methoxycinnamic acid	C10 H10 O3	160.053	8.809	161.06	2.4759e+06	4.78662e+06	1.08816e+07	2.15966e+07
Com_2158_pos	4-Phenyl-3-buten-2-one	C10 H10 O	146.073	6.091	147.081	8.14181e+07	5.01193e+07	7.39867e+07	3.62727e+07
Com_2162_pos	4'-Methoxyacetophenone	C9 H10 O2	150.068	3.779	151.076	2.82937e+07	4.89362e+07	9.42474e+06	9.16199e+06
Com_2167_pos	5-Phenyl-2,4-pentadienoic acid	C11 H10 O2	174.068	5.353	175.076	2.80444e+07	5.00221e+07	1.26705e+07	1.31407e+07
Com_2171_pos	Bisdemethoxycurcumin	C19 H16 O4	308.105	6.787	309.112	9.93405e+06	3.49248e+07	2.23934e+07	3.56983e+07
Com_2178_pos	16α-Hydroxydehydroepiandrosterone	C19 H28 O3	321.237	8.372	322.244	2.45685e+07	4.70869e+07	1.39671e+07	2.28509e+07
Com_2185_pos	2-Amino-1,3-octadecanediol	C18 H39 N O2	301.298	6.364	302.305	4.7395e+07	2.57358e+07	6.59499e+07	6.14052e+07
Com_2209_pos	Timosaponin A1	C33 H54 O8	578.382	10.309	579.39	846301	2.15916e+07	8.78146e+06	3.35413e+07
Com_2226_pos	RQH	C17 H29 N9 O5	461.205	4.841	462.213	9.3323e+06	4.8095e+07	1.38802e+07	1.14356e+07
Com_2242_pos	4-methoxy-6-(prop-2-en-1-yl)-2H-1,3-benzodioxole	C11 H12 O3	192.079	5.583	193.086	2.02301e+07	3.92842e+07	2.27899e+07	1.56487e+07
Com_2249_pos	N-{4-[(2R,3R)-3-(Hydroxymethyl)-5-oxo-2-morpholinyl]phenyl}acetamide	C13 H16 N2 O4	281.138	2.245	282.145	4.29018e+06	3.65111e+07	3.44491e+06	1.67572e+06
Com_2266_pos	1,7-bis(3,4-dihydroxyphenyl)heptan-3-one	C19 H22 O5	312.136	5.554	313.143	1.07011e+07	2.67198e+07	1.92999e+07	2.2812e+07
Com_2269_pos	(5Z)-3-aminonon-5-enoic acid	C9 H17 N O2	171.126	5.781	172.133	2.06608e+07	3.84947e+07	2.77884e+07	3.33437e+07
Com_2274_pos	Stearamide	C18 H37 N O	283.287	10.556	284.295	1.60681e+07	3.29626e+07	2.9037e+07	3.13348e+07
Com_2315_pos	Paliperidone	C23 H27 F N4 O3	426.201	4.771	427.208	1.87023e+07	4.38639e+07	2.41298e+06	5.73915e+06
Com_2344_pos	Phylloquinone	C31 H46 O2	450.348	11.77	451.355	3.74432e+06	1.17337e+07	7.85624e+07	8.40455e+06
Com_2394_pos	Nodakenetin	C14 H14 O4	246.09	5.317	247.097	6.22746e+06	4.29927e+07	2.01965e+06	2.446e+06
Com_2434_pos	Testosterone	C19 H28 O2	288.209	7.524	289.216	1.08236e+07	3.89781e+07	3.20267e+07	5.49044e+06
Com_2437_pos	5-Hydroxytryptophan	C11 H12 N2 O3	220.085	5.741	221.092	1.61459e+07	3.37169e+06	9.09634e+07	4.34749e+06
Com_2462_pos	2,6-Di-tert-butyl-1,4-benzoquinone	C14 H20 O2	220.147	6.525	221.154	6.11111e+07	1.69302e+07	4.27295e+07	2.43734e+07
Com_2473_pos	Cepharanthine	C37 H38 N2 O6	606.275	1.422	304.145	1.9075e+07	3.67381e+07	5.09914e+06	1.09361e+06
Com_2483_pos	5,5-dimethyl-3-morpholinocyclohex-2-en-1-one	C12 H19 N O2	209.142	5.788	210.149	7.00274e+06	1.23956e+07	2.93168e+07	2.09822e+07
Com_2488_pos	(5E)-7-methylidene-10-oxo-4-(propan-2-yl)undec-5-enoic acid	C15 H24 O3	274.156	5.942	275.163	9.01478e+07	1.6771e+07	2.60057e+07	1.76861e+07
Com_2524_pos	N4-[(dimethylamino)methylidene]-3,5-dimethylisoxazole-4-sulfonamide	C8 H13 N3 O3 S	249.079	8.722	250.086	1.17502e+07	2.47909e+07	2.23428e+07	2.37182e+07
Com_2540_pos	4-Phenylbutyric acid	C10 H12 O2	164.084	8.023	165.091	6.04245e+06	3.9002e+07	6.03606e+06	1.88893e+07
Com_2541_pos	(4E)-1,7-bis(3,4-dihydroxyphenyl)hept-4-en-3-one	C19 H20 O5	328.131	5.892	329.138	1.80171e+06	1.83883e+07	3.90223e+06	2.40823e+07
Com_2549_pos	O-Feruloyl 4-hydroxylcoumarin	C19 H14 O6	338.079	7.489	339.086	1.12868e+07	4.04665e+07	1.90319e+07	7.29563e+06
Com_2609_pos	4-Ethylbenzaldehyde	C9 H10 O	134.073	5.587	135.081	1.09033e+08	2.59409e+07	8.30689e+07	2.56994e+07
Com_2617_pos	FNH	C19 H24 N6 O5	399.153	3.758	400.16	2.18695e+07	3.58402e+06	2.75305e+07	1.60366e+07
Com_2625_pos	6-methoxy-2,3,4,9-tetrahydro-1H-beta-carbolin-1-one	C12 H12 N2 O2	216.09	4.8	217.097	1.01634e+08	1.23115e+07	8.36514e+06	6.95696e+06
Com_2630_pos	6-[2-(2H-1,3-benzodioxol-5-yl)ethyl]-4-methoxy-2H-pyran-2-one	C15 H14 O5	314.079	5.12	315.086	1.68139e+07	2.72942e+07	1.37095e+07	2.31296e+07
Com_2641_pos	Caffeine	C8 H10 N4 O2	194.079	2.343	217.069	5.34784e+07	2.57252e+07	7.42181e+07	9.04144e+06
Com_2665_pos	N'1-(3,4,5-trimethoxybenzylidene)-3-(4-hydroxyphenyl)propanohydrazide	C19 H22 N2 O5	376.164	4.986	377.17	1.04458e+08	3.63466e+06	6.07219e+06	1.69296e+06
Com_2674_pos	2-(2-methyl-4-nitro-1H-imidazol-1-yl)-1-(4-methylphenyl)ethan-1-one	C13 H13 N3 O3	259.096	3.657	260.103	1.01216e+08	1.82785e+07	9.56387e+06	7.92325e+06
Com_2710_pos	1-adamantyl(piperidino)methanone	C16 H25 N O	269.176	7.81	270.183	1.16541e+07	2.53225e+07	1.91139e+07	2.98868e+07
Com_2720_pos	PC (16:1e/2:0)	C26 H52 N O7 P	521.349	9.398	522.356	2.68101e+07	3.7341e+07	7.1681e+06	7.6971e+06
Com_2723_pos	4,7,8-trimethoxyfuro[2,3-b]quinoline	C14 H13 N O4	259.085	4.921	260.092	9.06705e+07	1.32024e+07	1.36094e+07	9.54421e+06
Com_2730_pos	(6E,10E)-3,7,11,15-tetramethylhexadeca-1,6,10,14-tetraene-3,5,9-triol	C20 H34 O3	339.277	8.176	340.284	7.94019e+06	6.66892e+06	8.02114e+07	8.14901e+06
Com_2737_pos	Palmatine	C21 H22 N O4	352.155	7.956	353.162	4.42038e+07	2.29673e+07	3.22492e+07	3.72677e+07
Com_2740_pos	Przewaquinone A	C19 H18 O4	310.121	6.152	311.128	1.70131e+06	1.13385e+07	3.71458e+06	2.28376e+07
Com_2749_pos	Palmitoylethanolamide	C18 H37 N O2	299.282	10.233	300.29	3.06211e+06	1.66233e+07	1.74476e+07	1.46516e+07
Com_2787_pos	6-(3-hydroxybutan-2-yl)-5-(hydroxymethyl)-4-methoxy-2H-pyran-2-one	C11 H16 O5	210.09	5.406	211.097	2.11651e+07	2.96503e+07	1.68807e+07	9.54758e+06
Com_2788_pos	L-Argininosuccinate	C10 H18 N4 O6	290.123	1.478	291.13	4.09776e+06	3.18286e+07	7.68159e+06	7.03097e+06
Com_2792_pos	Artemisinin	C15 H22 O5	282.145	5.266	283.154	1.65073e+07	1.14298e+07	3.17752e+07	2.05812e+07
Com_2803_pos	2-ethyl-2-(3-methoxyphenyl)cyclohexanone oxime	C15 H21 N O2	247.158	5.328	248.165	9.84535e+07	2.28547e+07	1.40074e+07	1.15829e+07
Com_2839_pos	ethyl 4-[2-(3,4,5-trimethoxybenzylidene)hydrazino]benzoate	C19 H22 N2 O5	358.153	4.985	359.16	9.80306e+07	3.23583e+06	4.34499e+06	1.30075e+06
Com_2879_pos	4-(2,3-dihydro-1,4-benzodioxin-6-yl)butanoic acid	C12 H14 O4	222.089	5.742	223.097	8.27787e+06	3.4727e+07	9.06731e+06	3.63769e+06
Com_2902_pos	Isoeugenyl acetate	C12 H14 O3	206.095	5.566	207.102	1.29074e+07	5.79053e+06	1.521e+07	2.08465e+07
Com_2953_pos	4-[4-(trifluoromethoxy)anilino]-2H-chromen-2-one	C16 H10 F3 N O3	321.064	6.253	322.071	686086	7.26403e+06	1.26537e+06	1.92688e+07
Com_2975_pos	Catechol	C6 H6 O2	110.037	1.483	111.044	3.93423e+07	2.62754e+07	2.75689e+07	2.11577e+07
Com_2985_pos	2-(tert-butyl)-6,7-dimethoxy-4H-3,1-benzoxazin-4-one	C14 H17 N O4	263.116	4.866	264.123	9.38118e+07	7.08092e+06	3.64082e+07	6.55244e+06
Com_3005_pos	Protosappanin B	C16 H16 O6	304.095	5.336	305.102	3.50877e+06	1.59909e+07	1.84502e+07	1.73256e+07
Com_3028_pos	Toltrazuril	C18 H14 F3 N3 O4 S	447.039	6.844	448.046	3.54836e+06	3.26032e+07	3.5684e+06	6.02219e+06
Com_3030_pos	Phosphocholine	C5 H14 N O4 P	183.066	1.297	184.073	4.85749e+06	3.12772e+07	1.31215e+06	2.21989e+06
Com_3036_pos	N-Feruloylserotonin	C20 H20 N2 O4	352.143	5.003	353.15	8.99119e+07	6.82896e+06	8.15385e+06	5.63966e+06
Com_3039_pos	PC (16:0e/2:0)	C26 H54 N O7 P	523.364	10.03	524.371	1.88256e+07	2.93273e+07	5.14654e+06	5.38726e+06
Com_3040_pos	ethyl 4-[(6-methyl-3-pyridazinyl)oxy]benzoate	C14 H14 N2 O3	258.101	3.541	259.108	8.65476e+07	2.27309e+07	7.76084e+06	4.90638e+06
Com_3064_pos	15-OxoEDE	C20 H34 O3	322.25	8.638	323.257	1.33142e+07	2.41104e+07	9.68427e+06	1.8271e+07
Com_3088_pos	(11E,15Z)-9,10,13-trihydroxyoctadeca-11,15-dienoic acid	C18 H32 O5	350.208	5.995	351.214	4.07045e+07	2.1986e+07	2.28362e+07	1.63794e+07
Com_3100_pos	2-(2-acetyl-3,5-dihydroxyphenyl)acetic acid	C10 H10 O5	192.043	5.781	193.05	2.40307e+06	3.15018e+07	2.1753e+06	5.75987e+06
Com_3125_pos	Diosgenin	C27 H42 O3	396.301	9.549	397.308	1.67775e+07	3.08368e+07	2.37918e+07	1.9354e+07
Com_3208_pos	Pseudoephedrine	C10 H15 N O	165.115	6.233	166.123	3.98531e+06	6.86333e+06	1.36355e+07	1.66974e+07
Com_3220_pos	Tanespimycin	C31 H43 N3 O8	626.328	8.867	627.336	4.99916e+07	2.32191e+07	1.34866e+07	2.24116e+07
Com_3223_pos	5-allyl-4,6-dimethyl-2-oxo-1,2-dihydropyridine-3-carbonitrile	C11 H12 N2 O	188.095	6.17	189.102	2.68291e+06	2.49116e+07	2.85046e+06	1.83084e+06
Com_3237_pos	Evodiamine	C19 H17 N3 O	303.138	1.464	304.145	2.43313e+07	1.97871e+07	7.30123e+06	360919
Com_3261_pos	1,4-dihydroxyheptadec-16-en-2-yl acetate	C19 H36 O4	350.244	9.162	351.251	2.25312e+07	2.15871e+07	1.14173e+06	3.68082e+06
Com_3278_pos	4,6,8-trihydroxy-7-methoxy-3-methyl-3,4-dihydro-1H-2-benzopyran-1-one	C11 H12 O6	240.064	1.45	241.071	1.48914e+07	2.91564e+07	1.54225e+07	1.69004e+07
Com_3280_pos	2-(2,6-dimethoxyphenyl)-5,6-dimethoxy-4H-chromen-4-one	C19 H18 O6	302.117	5.179	325.106	3.21991e+06	1.69775e+07	1.86829e+06	8.46343e+06
Com_3295_pos	Psoralidin	C20 H16 O5	336.1	5.889	337.107	5.7716e+06	2.75338e+07	1.49315e+07	1.41346e+07
Com_3309_pos	Cycloleucine	C6 H11 N O2	129.079	4.987	130.087	7.29872e+07	5.13976e+06	1.23731e+07	3.42922e+06
Com_3310_pos	Vitamin B2	C17 H20 N4 O6	376.139	5.291	377.146	2.00014e+07	8.74596e+06	6.02047e+07	1.09651e+07
Com_3338_pos	2-acetamido-3-(4-methoxyphenyl)propanoic acid	C12 H15 N O4	219.09	5.47	220.097	6.03074e+07	6.20395e+06	2.01288e+07	4.05381e+06
Com_3364_pos	2-(14,15-Epoxyeicosatrienoyl) glycerol	C23 H38 O5	394.27	7.967	395.277	2.56322e+07	2.77843e+07	4.85363e+06	7.53443e+06
Com_3366_pos	Polypodine B	C27 H44 O8	496.303	8.556	514.337	2.00964e+07	2.58691e+07	7.38676e+06	2.92102e+06
Com_3398_pos	Ciprostene	C22 H36 O4	346.251	8.709	347.258	1.81788e+07	2.48443e+07	2.79894e+07	5.1911e+06
Com_3413_pos	8(9)-EET Ethanolamide	C22 H37 N O3	385.261	8.955	386.269	967819	945416	6.01042e+06	1.34582e+07
Com_3436_pos	Acetylcholine	C7 H15 N O2	145.11	1.361	146.118	5.66845e+06	1.53827e+07	1.86892e+07	1.57933e+07
Com_3444_pos	Avocadyne 1-acetate	C19 H34 O4	308.235	7.183	309.242	2.02177e+07	1.19664e+07	6.97478e+06	1.54487e+07
Com_3447_pos	p-Hydroxybenzaldehyde	C7 H6 O2	122.037	5.014	123.044	1.58295e+07	2.71804e+07	1.56296e+07	1.72406e+07
Com_3455_pos	HET0016	C12 H18 N2 O	228.122	1.37	229.13	2.15453e+06	2.68201e+07	918150	2.38936e+06
Com_3464_pos	Etiocholanolone	C19 H30 O2	272.214	7.499	273.221	7.71974e+07	1.24178e+06	1.58917e+07	1.99599e+06
Com_3471_pos	6-Methylquinoline	C10 H9 N	143.074	5.072	144.081	7.61981e+07	1.57865e+07	4.14067e+07	6.57891e+06
Com_3500_pos	Prolylleucine	C11 H20 N2 O3	228.148	1.53	229.155	2.67596e+07	2.27899e+07	2.34423e+07	1.60942e+07
Com_3514_pos	2-[(butylamino)(imino)methyl]-1-oxohydrazinium-1-olate	C5 H12 N4 O2	182.079	1.379	183.087	1.45432e+07	8.45145e+06	5.45328e+07	1.97381e+07
Com_3527_pos	2-ethoxy-6-({[5-(methylthio)-1,3,4-thiadiazol-2-yl]imino}methyl)phenol	C12 H13 N3 O2 S2	295.048	5.842	296.056	2.91869e+07	1.2812e+07	5.475e+07	8.10372e+06
Com_3556_pos	Phellodendrine	C20 H24 N O4	342.171	9.78	343.178	1.0429e+06	4.71754e+06	4.10298e+06	1.44994e+07
Com_3568_pos	Phellodensin F	C26 H30 O10	502.185	5.33	503.192	1.30867e+07	1.47154e+07	1.13368e+07	6.23812e+06
Com_3574_pos	Stachyose	C24 H42 O21	666.222	1.465	667.228	1.73835e+07	2.54614e+07	1.33109e+07	1.79286e+07
Com_3593_pos	Leukotriene B4 Ethanolamide	C22 H37 N O4	401.257	8.244	402.264	1.58918e+07	3.93066e+06	9.4862e+06	1.32699e+07
Com_3611_pos	Wighteone	C20 H18 O5	338.116	7.079	339.123	4.39616e+06	1.55436e+07	1.44346e+07	1.74833e+07
Com_3628_pos	Thymine	C5 H6 N2 O2	109.017	4.794	110.024	7.08588e+06	2.41983e+07	3.34397e+07	1.46777e+07
Com_3632_pos	WKK	C23 H36 N6 O4	230.138	2.247	231.145	1.92768e+06	2.54596e+07	643476	1.89862e+06
Com_3659_pos	1-Aminocyclohexanecarboxylic acid	C7 H13 N O2	143.095	2.931	144.102	2.07804e+07	2.51789e+07	1.23422e+07	8.94305e+06
Com_3689_pos	N-(1,3-benzodioxol-5-yl)-2-methyl-5-(piperidinosulfonyl)-3-furamide	C18 H20 N2 O6 S	392.109	5.63	393.116	6.98456e+07	4.66182e+06	2.35089e+07	4.68628e+06
Com_3728_pos	N'-{6-[(5-chloro-3-pyridyl)oxy]-3-pyridyl}-N,N-dimethyliminoformamide	C13 H13 Cl N4 O	276.079	6.817	277.086	6.13803e+06	2.4076e+07	1.00758e+07	1.07277e+07
Com_3730_pos	Succinic anhydride	C4 H4 O3	100.016	2.583	101.023	2.55789e+07	1.7813e+07	4.74506e+07	6.81993e+06
Com_3746_pos	Lysope 16:0	C21 H44 N O7 P	453.286	8.063	454.294	1.99752e+06	3.85391e+06	2.92169e+07	1.22065e+07
Com_3753_pos	Wilforlide A	C30 H46 O3	454.343	10.031	455.351	3.49456e+07	954254	1.93006e+06	1.01215e+06
Com_3778_pos	2-oxopiperidine-3-carbohydrazide	C6 H11 N3 O2	157.085	2.166	158.093	8.51282e+06	2.35994e+07	6.93467e+06	5.52019e+06
Com_3811_pos	2-[(3S)-1-(2-Chlorobenzyl)-3-pyrrolidinyl]-5-methyl-1,3,4-oxadiazole	C14 H16 Cl N3 O	277.095	4.72	278.103	4.62848e+07	2.59177e+06	2.05712e+06	1.63501e+06
Com_3819_pos	N'-Formylkynurenine	C11 H12 N2 O4	236.08	5.494	237.087	2.19698e+07	2.20931e+07	5.01844e+07	8.83921e+06
Com_3823_pos	Norverapamil	C26 H36 N2 O4	440.275	9.45	441.283	1.68786e+07	6.55211e+06	1.1611e+07	1.60938e+07
Com_3837_pos	Decursinol	C14 H14 O4	246.087	5.929	247.094	6.49099e+07	2.89021e+06	4.22548e+07	9.73361e+06
Com_3847_pos	7,8-Dihydroxycoumarin	C9 H6 O4	178.027	5.285	179.034	1.14876e+07	5.11583e+06	5.15254e+07	3.77235e+06
Com_3880_pos	3-ethyl-4-hydroxy-1-methyl-1,2-dihydroquinolin-2-one	C12 H13 N O2	203.095	5.088	204.102	3.37068e+07	1.18174e+07	1.86475e+07	1.26353e+07
Com_3891_pos	N-benzoyl-N'-(2-chlorophenyl)thiourea	C14 H11 Cl N2 O S	312.005	2.236	313.012	1.8259e+07	2.28479e+07	3.85156e+06	2.0499e+06
Com_3898_pos	Dihydrosanguinarine	C20 H15 N O4	333.1	8.387	334.108	1.99307e+06	2.0394e+07	227441	181903
Com_3958_pos	LDGTS 18:2	C28 H51 N O6	497.372	9.059	498.379	1.77605e+06	2.86764e+06	1.96625e+07	1.18577e+07
Com_3960_pos	5-Hydroxy-1-tetralone	C10 H10 O2	162.068	5.889	163.075	2.06286e+07	1.50493e+07	2.85148e+07	1.61252e+07
Com_3983_pos	4-oxododecanedioic acid	C12 H20 O5	261.158	5.73	262.165	1.82747e+07	2.14465e+07	6.49081e+06	1.54363e+07
Com_4037_pos	LDGTS 16:0	C26 H51 N O6	473.372	9.401	474.379	1.4663e+06	4.75378e+06	1.83815e+07	1.15674e+07
Com_4058_pos	Bisulfurous Acid	C11 H8 O2	172.053	5.994	173.06	1.02419e+07	1.95633e+07	9.5275e+06	5.41012e+06
Com_4103_pos	4-styrylpyridine	C13 H11 N	181.085	4.679	182.093	2.19589e+06	1.95563e+07	2.38563e+07	8.98493e+06
Com_4107_pos	Oryzalexin E	C20 H32 O2	304.24	7.047	305.247	9.61909e+06	5.87235e+06	4.61505e+07	2.5871e+06
Com_4135_pos	Zeatin-7-N-glucoside	C16 H23 N5 O6	381.164	4.977	382.171	8.09127e+06	1.77544e+07	6.85347e+06	1.54852e+07
Com_4139_pos	Avobenzone	C20 H22 O3	332.137	4.85	333.145	2.13897e+07	3.77425e+06	1.53297e+07	1.32048e+07
Com_4149_pos	1,2-dihydrotanshinquinone	C18 H14 O3	278.094	6.808	279.102	3.86167e+06	1.99157e+07	7.09683e+06	6.7902e+06
Com_4179_pos	Acetyl-L-carnitine	C9 H17 N O4	221.126	1.486	222.134	3.01004e+07	1.46999e+07	3.72889e+07	1.24008e+07
Com_4184_pos	Smyrindioloside	C20 H24 O10	424.135	1.179	425.143	809015	1.9817e+07	295626	283795
Com_4193_pos	1-(2,4-dihydroxyphenyl)-2-(3,5-dimethoxyphenyl)propan-1-one	C17 H18 O5	324.1	6.396	325.107	9.00549e+06	1.89726e+07	1.26005e+07	3.3954e+06
Com_4198_pos	4-(Diethylamino)salicylaldehyde	C11 H15 N O2	193.111	5.796	194.118	1.57512e+07	3.67194e+06	3.92798e+07	6.40142e+06
Com_4204_pos	L-5-Hydroxytryptophan	C11 H12 N2 O3	220.085	5.578	221.092	4.55186e+07	5.15331e+06	4.07492e+07	4.3658e+06
Com_4234_pos	6,6-dimethyl-4-piperidino-5,6-dihydro-2H-thiine-2-thione	C12 H19 N S2	241.095	1.482	242.102	2.80733e+07	1.36386e+07	2.42513e+07	1.14683e+07
Com_4235_pos	2-{[(4,5-dimethoxy-2-nitrophenethyl)imino]methyl}phenol	C17 H18 N2 O5	330.122	5.405	331.129	4.86379e+07	4.20314e+06	3.99729e+07	3.64245e+06
Com_4265_pos	Coenzyme Q2	C19 H26 O4	318.183	8.81	319.191	971965	8.97578e+06	1.09067e+06	8.77295e+06
Com_4312_pos	Leucylproline	C11 H20 N2 O3	228.148	5.011	229.155	3.6473e+07	1.8877e+07	6.62166e+06	4.04305e+06
Com_4313_pos	L-Alanyl-L-proline	C8 H14 N2 O3	186.101	1.447	187.108	4.39807e+06	1.95826e+07	1.92211e+06	2.93662e+06
Com_4383_pos	(-)-Arctigenin	C21 H24 O6	372.158	5.739	373.165	7.25473e+06	1.83112e+07	7.94002e+06	4.27075e+06
Com_4396_pos	Ethyl protocatechuate	C9 H10 O4	182.058	4.927	183.065	5.47782e+06	1.80822e+07	3.99644e+06	8.99609e+06
Com_4408_pos	(1E)-5-hydroxy-1,7-diphenylhept-1-en-3-one	C19 H20 O2	302.127	4.885	303.134	3.84285e+07	1.82953e+07	1.71787e+07	1.09204e+07
Com_4409_pos	6,7,8-trimethoxy-2-[3-(trifluoromethyl)phenyl]-4H-3,1-benzoxazin-4-one	C18 H14 F3 N O5	381.085	6.644	382.092	3.51796e+06	1.75966e+07	1.6329e+06	7.2366e+06
Com_4411_pos	Indole-3-pyruvic acid	C11 H9 N O3	203.059	5.151	204.066	5.08217e+07	4.58921e+06	1.27535e+07	1.56406e+06
Com_4468_pos	L-Kynurenine	C10 H12 N2 O3	208.085	1.457	209.092	1.65369e+07	1.87704e+07	4.84171e+06	4.6001e+06
Com_4473_pos	Methylimidazoleacetic acid	C6 H8 N2 O2	140.059	1.218	141.066	4.77379e+06	1.73039e+07	1.56224e+06	1.99594e+06
Com_4480_pos	Rosavin	C20 H28 O10	428.166	5.276	429.174	4.85355e+06	1.84579e+07	1.27559e+06	5.65553e+06
Com_4484_pos	4-phenyl-2-[(3-pyridylamino)methylidene]cyclohexane-1,3-dione	C18 H16 N2 O2	292.122	5.237	293.129	5.14318e+07	1.57482e+06	1.19566e+07	1.13374e+06
Com_4495_pos	Tryptamine	C10 H12 N2	160.1	5.43	161.108	1.07497e+07	3.5113e+06	3.6082e+07	729223
Com_4506_pos	(1E,4Z,6E)-5-hydroxy-1,7-bis(4-hydroxyphenyl)hepta-1,4,6-trien-3-one	C19 H16 O4	308.105	5.688	309.112	2.07422e+06	1.63909e+07	1.92673e+06	2.7828e+06
Com_4520_pos	ethyl 4-({[(3-morpholinopropyl)amino]carbothioyl}amino)benzoate	C17 H25 N3 O3 S	373.137	1.487	374.144	4.85073e+07	9.56507e+06	9.71907e+06	9.02189e+06
Com_4523_pos	GPK	C13 H24 N4 O4	300.18	5.464	301.187	786640	1.8234e+07	433457	1.53886e+06
Com_4582_pos	4-(4,5-dihydro-1H-imidazol-2-yl)-2,6-dimethylmorpholine hydrobromide	C9 H17 N3 O	183.137	5.058	184.145	1.39718e+06	1.7548e+07	1.03332e+07	7.81665e+06
Com_4588_pos	Ritalinic acid	C13 H17 N O2	219.126	5.823	220.133	2.46284e+06	1.12257e+07	4.16366e+06	1.02286e+07
Com_4634_pos	Indole-3-acetamide	C10 H10 N2 O	174.079	6.139	175.087	1.34895e+07	4.31493e+06	3.70725e+07	8.90184e+06
Com_4655_pos	4-Dimethylaminobenzaldehyde	C9 H11 N O	149.084	5.706	150.092	2.83631e+07	1.18171e+07	2.68694e+07	2.1983e+07
Com_4662_pos	(2R,3S,4S,5R,6R)-2-(hydroxymethyl)-6-(2-phenylethoxy)oxane-3,4,5-triol	C14 H20 O6	306.108	5.557	307.115	4.97879e+07	3.1745e+06	2.1077e+07	5.43733e+06
Com_4668_pos	Lactucin	C15 H16 O5	276.1	5.575	277.107	8.30849e+06	1.30578e+07	1.256e+07	2.42082e+06
Com_4688_pos	7-{[(2E)-3,7-dimethylocta-2,6-dien-1-yl]oxy}-2H-chromen-2-one	C19 H22 O3	320.138	5.073	321.145	2.97599e+07	4.6044e+06	3.85436e+07	4.89441e+06
Com_4723_pos	4-methyl-5-oxo-2-pentyl-2,5-dihydrofuran-3-carboxylic acid	C11 H16 O4	212.105	5.585	213.112	1.46028e+07	1.6391e+07	1.70598e+07	9.32856e+06
Com_4724_pos	Nuciferine	C19 H21 N O2	295.158	5.206	296.165	1.78111e+06	1.72064e+07	393247	3.74278e+06
Com_4741_pos	3-hydroxy-3,4-bis[(4-hydroxy-3-methoxyphenyl)methyl]oxolan-2-one	C20 H22 O7	396.119	5.909	397.126	528068	1.65159e+07	1.5008e+06	1.53534e+07
Com_4824_pos	N alpha-Acetyl-L-lysine	C8 H16 N2 O3	188.116	3.055	189.124	6.41801e+06	1.65647e+07	399299	207771
Com_4854_pos	Cordycepin	C10 H13 N5 O3	251.103	5.281	252.11	3.26735e+07	7.26231e+06	2.12101e+07	1.08561e+07
Com_4879_pos	Securinine	C13 H15 N O2	217.111	5.228	218.118	2.90829e+07	1.61704e+07	8.4951e+06	7.72274e+06
Com_4905_pos	GLK	C14 H28 N4 O4	316.211	5.056	317.219	987288	1.50927e+07	437690	356640
Com_4976_pos	Abrine	C12 H14 N2 O2	218.105	5.212	219.113	2.32095e+07	7.24873e+06	1.0333e+07	8.19681e+06
Com_5060_pos	2-cyano-3-(3,4-dimethoxyphenyl)acrylic acid	C12 H11 N O4	233.069	4.811	234.076	1.86432e+07	5.68046e+06	2.33881e+07	9.60784e+06
Com_5099_pos	Atropine	C17 H23 N O3	289.168	6.383	290.175	1.24151e+07	1.27819e+07	1.70354e+06	2.02969e+06
Com_5138_pos	Phenyl[(3S)-3-(5-propyl-1,3,4-oxadiazol-2-yl)-1-pyrrolidinyl]methanone	C16 H19 N3 O2	285.144	1.488	286.151	2.72205e+06	1.51829e+07	703657	589346
Com_5175_pos	Aloesin	C19 H22 O9	394.127	5.672	395.134	2.00264e+07	5.65463e+06	1.1621e+07	6.05524e+06
Com_5179_pos	Pyridoxal	C8 H9 N O3	167.058	1.375	168.066	2.33105e+07	8.88584e+06	1.49848e+07	8.39298e+06
Com_5228_pos	pentane-1,2,3,4,5-pentol	C5 H12 O5	152.069	1.404	153.076	1.29007e+07	2.91213e+06	9.20849e+06	9.24183e+06
Com_5260_pos	11-Deoxy prostaglandin F1α	C20 H36 O4	362.244	8.168	363.251	1.21487e+07	8.98562e+06	1.49635e+07	9.14359e+06
Com_5273_pos	Brucine	C23 H26 N2 O4	394.19	5.051	395.197	2.08082e+07	8.83717e+06	2.40495e+06	7.51742e+06
Com_5278_pos	Suberosin	C15 H16 O3	244.11	5.629	245.117	2.93141e+07	1.16141e+07	1.61861e+07	9.22299e+06
Com_5285_pos	2-Arachidonyl Glycerol ether	C23 H40 O3	386.28	10.101	387.287	9.21778e+06	3.0995e+06	5.28932e+06	6.36635e+06
Com_5286_pos	6-Shogaol	C17 H24 O3	276.172	6.136	277.179	3.30858e+07	6.53225e+06	3.14739e+07	4.76777e+06
Com_5289_pos	LPE 16:1	C21 H42 N O7 P	451.27	8.717	452.278	1.25048e+06	5.01078e+06	2.57038e+06	7.67841e+06
Com_5290_pos	N-(4-butyl-2-methylphenyl)-N'-[4-(4-methylpiperazino)phenyl]urea	C23 H32 N4 O	380.256	6.935	381.264	1.82491e+07	8.48121e+06	2.06881e+07	9.92679e+06
Com_5293_pos	Epinephrine	C9 H13 N O3	183.09	5.294	184.097	1.48645e+07	8.82467e+06	1.33585e+07	8.5304e+06
Com_5301_pos	Trillin	C33 H52 O8	576.366	7.166	577.374	7.95201e+06	1.28262e+07	9.75539e+06	1.23721e+07
Com_5306_pos	1,4-dihydroxy-1,4-dimethyl-7-(propan-2-ylidene)-decahydroazulen-6-one	C15 H24 O3	269.199	6.195	270.206	5.24304e+06	3.25569e+06	2.57992e+07	4.61509e+06
Com_5340_pos	N'-[6-(tert-butyl)thieno[3,2-d]pyrimidin-4-yl]-4-methylbenzohydrazide	C18 H20 N4 O S	322.121	6.019	323.128	7.16705e+06	1.06618e+07	1.73264e+07	1.03174e+07
Com_5357_pos	Vindoline	C25 H32 N2 O6	456.233	5.657	457.24	2.69664e+07	1.03959e+06	2.54283e+07	2.41422e+06
Com_5383_pos	5α-Dihydrotestosterone	C19 H30 O2	290.225	10.179	291.232	4.48847e+06	3.55293e+06	3.02149e+06	5.83736e+06
Com_5399_pos	6-methyl-7-nitro-2,3-dihydro-1,4-benzodioxine	C9 H9 N O4	177.043	4.834	178.05	3.06385e+07	7.57082e+06	9.33883e+06	8.00953e+06
Com_5415_pos	gamma-Glutamylleucine	C11 H20 N2 O5	260.137	5.292	261.145	1.34358e+07	1.26535e+07	1.13356e+07	3.91375e+06
Com_5435_pos	6-Hydroxyindole	C8 H7 N O	133.053	5.194	134.06	1.31437e+07	1.25686e+07	9.61932e+06	3.18244e+06
Com_5436_pos	4-decyl-3-hydroxy-5-oxooxolane-2,3-dicarboxylic acid	C16 H26 O7	352.155	8.452	353.162	3.36303e+06	6.96612e+06	2.60774e+06	8.66728e+06
Com_5447_pos	Heptadecanoic Acid	C17 H34 O2	292.24	8.367	293.248	9.72722e+06	6.77313e+06	8.83885e+06	7.91531e+06
Com_5523_pos	U-44069	C21 H34 O4	332.235	9.031	333.242	1.09819e+07	7.59044e+06	1.22076e+07	9.92407e+06
Com_5570_pos	Chinese bittersweet alkaloid II	C18 H33 N3 O3	339.252	5.398	340.26	2.49548e+06	1.19324e+07	1.95472e+06	2.38059e+06
Com_5626_pos	Cannabidivarin	C19 H26 O2	286.193	7.782	287.2	5.95293e+06	1.25696e+07	1.86055e+07	3.50974e+06
Com_5628_pos	Enrofloxacin	C19 H22 F N3 O3	341.148	3.902	342.155	1.79586e+07	2.99233e+06	4.79536e+06	7.25136e+06
Com_5640_pos	VMH	C16 H27 N5 O4 S	407.158	4.865	408.165	3.74024e+07	1.79675e+06	1.06869e+06	580326
Com_5664_pos	KPH	C17 H28 N6 O4	340.225	7.267	341.233	1.00506e+07	1.13051e+07	2.74996e+07	1.26463e+07
Com_5708_pos	Desoxycortone	C21 H30 O3	330.218	8.585	331.225	2.86439e+07	5.07159e+06	2.65559e+07	5.72294e+06
Com_5757_pos	Nervonic acid	C24 H46 O2	366.35	11.35	367.357	687672	1.10077e+07	6.77214e+06	1.1723e+07
Com_5762_pos	3-(3,4,5-trimethoxyphenyl)propanoic acid	C12 H16 O5	262.084	7.313	263.091	6.90764e+06	1.08075e+07	9.55161e+06	1.15825e+07
Com_5777_pos	Roburic acid	C30 H48 O2	440.366	11.528	441.373	4.99688e+06	3.62765e+06	2.46897e+07	3.66197e+06
Com_5795_pos	Linoleic acid	C18 H32 O2	280.24	7.472	281.247	7.84333e+06	1.09446e+07	4.83254e+06	5.63721e+06
Com_5824_pos	YMH	C20 H27 N5 O5 S	449.169	4.947	450.176	2.20724e+07	1.24205e+07	5.20243e+06	4.10933e+06
Com_5826_pos	3-hydroxy-N-(1-hydroxy-4-methylpentan-2-yl)-5-oxo-6-phenylhexanamide	C18 H27 N O4	303.184	5.726	304.191	3.65386e+06	4.75706e+06	1.04221e+07	6.41368e+06
Com_5841_pos	N-Acetylornithine	C7 H14 N2 O3	174.101	1.48	175.108	9.51208e+06	1.23082e+07	4.59818e+06	1.82499e+06
Com_5859_pos	4-Hydroxy-6-methylquinoline-3-carboxylic acid	C11 H9 N O3	203.059	5.46	204.066	3.02932e+07	5.63507e+06	2.55573e+07	3.51821e+06
Com_5893_pos	3-n-Butylphathlide	C12 H14 O2	190.1	5.327	191.107	1.96083e+07	6.28074e+06	2.62887e+07	4.98636e+06
Com_5915_pos	Norharman	C11 H8 N2	186.08	5.164	187.087	6.47949e+06	2.87135e+06	2.44355e+07	4.40466e+06
Com_5927_pos	VNH	C15 H24 N6 O5	390.164	1.345	391.171	3.41828e+07	7.90351e+06	8.85673e+06	6.88687e+06
Com_5928_pos	N-(2,5-diethoxy-4-morpholinophenyl)thiophene-2-carboxamide	C19 H24 N2 O4 S	376.148	2.172	377.156	8.7112e+06	1.10088e+07	5.0941e+06	3.33189e+06
Com_5939_pos	Safrole	C10 H10 O2	162.068	7.431	163.075	8.97516e+06	9.50331e+06	8.94875e+06	7.91462e+06
Com_5942_pos	(2,6-dimethylmorpholino)(1-methyl-5-nitro-1H-pyrazol-4-yl)methanone	C11 H16 N4 O4	290.098	2.565	291.105	3.44921e+07	1.04361e+06	729129	715156
Com_5954_pos	6-benzyl-4-oxo-1,4-dihydropyridine-3-carboxamide	C13 H12 N2 O2	228.09	5.057	229.098	1.90237e+07	2.79619e+06	2.41037e+07	5.26742e+06
Com_5967_pos	Demethylwedelolactone	C15 H8 O7	300.027	5.455	301.035	3.09737e+07	344571	5.81405e+06	544441
Com_5975_pos	Isomucronulatol	C17 H18 O5	302.116	5.833	303.124	4.33541e+06	8.82287e+06	6.06124e+06	6.55124e+06
Com_5985_pos	NNK	C14 H26 N6 O6	396.177	5.798	397.184	1.98725e+07	1.00098e+07	1.20916e+07	7.83198e+06
Com_6003_pos	THJ2201 N-(5-hydroxypentyl) metabolite	C23 H22 N2 O2	358.165	8.775	359.172	3.90452e+06	5.25777e+06	2.80042e+06	7.29009e+06
Com_6027_pos	alpha-Keto-gamma-(methylthio)butyric acid	C5 H8 O3 S	148.02	1.348	149.027	6.08415e+06	1.16975e+07	1.97395e+06	2.15031e+06
Com_6053_pos	Tryptophol	C10 H11 N O	161.084	5.578	162.092	2.13173e+07	5.47209e+06	1.51787e+07	5.73495e+06
Com_6062_pos	L-Homocarnosine	C10 H16 N4 O3	240.122	2.311	241.13	1.12457e+06	1.06725e+07	683088	1.41603e+06
Com_6074_pos	iP9G	C16 H23 N5 O5	365.169	5.729	366.177	3.20941e+07	5.93497e+06	6.23603e+06	1.94485e+06
Com_6089_pos	N-Feruloylspermidine	C17 H27 N3 O3	321.206	4.747	322.213	2.85205e+07	1.36942e+06	190745	129969
Com_6095_pos	7-methylpyrimido[4,5-d]pyrimidin-4-amine	C7 H7 N5	161.069	2.293	162.076	1.08913e+07	4.56347e+06	2.29529e+07	2.31219e+06
Com_6102_pos	Chelidonine	C20 H19 N O5	353.127	5.243	354.134	1.27277e+07	1.09844e+07	2.83494e+06	1.2559e+06
Com_6118_pos	Praeruptorin B	C24 H26 O7	426.166	5.779	427.173	1.67196e+07	8.10009e+06	2.82461e+06	1.94498e+06
Com_6128_pos	Phenylacetylglutamine	C13 H16 N2 O4	264.111	5.946	265.118	3.05101e+07	2.28935e+06	2.68866e+06	2.0674e+06
Com_6172_pos	3-methyl-5-oxo-5-(4-toluidino)pentanoic acid	C13 H17 N O3	257.105	5.914	258.113	2.1377e+07	1.58262e+06	2.47334e+07	1.01369e+06
Com_6203_pos	5-[(benzoyloxy)methyl]-4,5,6-trihydroxycyclohex-2-en-1-yl benzoate	C21 H20 O7	406.103	7.155	407.11	1.85756e+07	4.50287e+06	2.32573e+07	3.84175e+06
Com_6222_pos	(2R)-2-[(2R,5S)-5-[(2S)-2-hydroxybutyl]oxolan-2-yl]propanoic acid	C11 H20 O4	216.136	5.51	217.144	4.32455e+06	1.013e+07	2.09732e+06	6.69965e+06
Com_6282_pos	D-threo-Isocitric acid	C6 H8 O7	192.027	2.118	193.034	4.49988e+06	1.00422e+07	3.27872e+06	2.60171e+06
Com_6295_pos	1,7-Dimethoxyxanthone	C15 H12 O4	256.074	5.328	257.082	1.40566e+07	4.31886e+06	1.98241e+07	4.59628e+06
Com_6304_pos	Morphine-3-glucuronide	C23 H27 N O9	461.169	4.684	462.176	2.48833e+07	1.09946e+07	1.0502e+07	4.46736e+06
Com_6323_pos	Naratriptan	C17 H25 N3 O2 S	335.16	5.017	336.167	2.66517e+06	1.03507e+07	2.10608e+06	1.6716e+06
Com_6364_pos	Tricin 5-O-hexoside	C23 H24 O12	492.128	5.562	493.135	1.37735e+06	1.26752e+06	2.37389e+07	9.70013e+06
Com_6396_pos	Pinoresinol Diglucoside	C32 H42 O16	682.246	5.527	683.253	932943	1.04698e+07	393332	186657
Com_6403_pos	2-piperidinobenzoic acid	C12 H15 N O2	205.11	1.422	206.118	9.49511e+06	9.97807e+06	2.10046e+06	531594
Com_6414_pos	1,2,3,7-Tetramethoxyxanthone	C17 H16 O6	316.095	5.552	317.102	2.46227e+06	3.0848e+06	1.51098e+07	6.47236e+06
Com_6429_pos	β-Elemonic acid	C30 H46 O3	454.353	6.252	455.36	893974	1.00807e+07	1.23534e+06	890390
Com_6432_pos	Maltotetraose	C24 H42 O21	688.204	1.459	689.212	5.67789e+06	1.08012e+07	5.62994e+06	9.20356e+06
Com_6450_pos	4-(benzoylamino)-3-hydroxybutanoic acid	C11 H13 N O4	262.096	5.502	263.103	1.45303e+07	4.01456e+06	2.06253e+07	2.56685e+06
Com_6499_pos	Tacrolimus	C44 H69 N O12	803.483	6.493	804.49	2.33249e+07	293158	531192	254574
Com_6524_pos	EPH	C16 H23 N5 O6	381.164	3.078	382.171	491136	186717	3.04953e+06	4.01591e+06
Com_6525_pos	D(-)-Amygdalin	C20 H27 N O11	457.159	1.48	458.166	1.7536e+07	9.84973e+06	1.69305e+06	3.00057e+06
Com_6528_pos	WLH	C23 H30 N6 O4	908.468	5.2	455.241	2.94365e+07	567934	342736	249552
Com_6531_pos	1-Methyladenine	C6 H7 N5	149.07	1.476	150.077	2.77428e+07	5.95636e+06	1.07204e+07	1.76476e+06
Com_6570_pos	Jatrorrhizine	C20 H19 N O4	337.132	5.237	338.139	1.94684e+06	714055	2.23082e+07	2.27685e+06
Com_6590_pos	2-deoxyglucose-6-phosphate	C6 H13 O8 P	244.035	5.668	245.042	568257	460737	458416	4.94628e+06
Com_6612_pos	N-Acetyl-L-leucine	C8 H15 N O3	173.105	2.024	174.113	1.96677e+07	5.07606e+06	2.16431e+07	2.35625e+06
Com_6621_pos	3-(4-hydroxyphenyl)propanohydrazide	C9 H12 N2 O2	180.09	4.83	181.097	8.00143e+06	9.30135e+06	4.11534e+06	2.24403e+06
Com_6628_pos	D-Xylulose	C5 H10 O5	150.053	1.761	133.05	8.46546e+06	4.18649e+06	1.55438e+07	5.19211e+06
Com_6644_pos	nor-6β-Oxycodol	C17 H21 N O4	303.147	3.565	304.154	1.06491e+07	4.85305e+06	6.24363e+06	4.73601e+06
Com_6668_pos	YPH	C20 H25 N5 O5	437.169	4.756	438.176	2.14542e+07	910991	2.3365e+06	1.93348e+06
Com_6679_pos	TLK	C16 H32 N4 O5	338.257	6.97	339.264	5.60733e+06	1.80755e+06	1.9921e+07	3.96815e+06
Com_6726_pos	7α-Hydroxytestosterone	C19 H28 O3	304.203	7.461	305.211	4.9961e+06	8.87936e+06	7.80472e+06	4.15245e+06
Com_6728_pos	Colchicoside	C27 H33 N O11	569.191	5.074	570.198	2.67217e+07	5.06785e+06	1.46848e+06	458042
Com_6729_pos	Triacanthine	C10 H13 N5	203.116	5.379	204.123	1.05011e+07	7.29934e+06	1.8334e+07	6.22853e+06
Com_6812_pos	16-Heptadecyne-1,2,4-triol	C17 H32 O3	306.22	8.608	307.227	7.10723e+06	5.48716e+06	7.84735e+06	5.89726e+06
Com_6825_pos	N-Isovalerylglycine	C7 H13 N O3	159.09	5.565	160.097	3.72811e+06	3.76453e+06	2.09094e+07	4.07538e+06
Com_6876_pos	Pyridoxamine	C8 H12 N2 O2	168.09	4.838	169.097	7.61577e+06	9.20323e+06	3.80763e+06	3.49678e+06
Com_6878_pos	Songorine	C22 H31 N O3	357.23	6.68	358.238	1.51787e+06	4.39248e+06	1.42901e+07	4.92632e+06
Com_6886_pos	3-(2-Naphthyl)-D-Alanine	C13 H13 N O2	215.095	6.019	216.102	5.48132e+06	1.43514e+06	1.95245e+07	1.14824e+06
Com_6919_pos	Dehydroepiandrosterone (DHEA)	C19 H28 O2	270.199	7.747	271.206	5.04527e+06	1.99913e+06	2.03818e+07	2.63496e+06
Com_6935_pos	Lindenenol	C15 H18 O2	230.131	5.475	231.138	1.45363e+07	2.63644e+06	1.42544e+07	6.12147e+06
Com_6960_pos	4,6-dimethyl-2-(methylamino)-5-nitronicotinonitrile	C9 H10 N4 O2	206.081	3.862	207.088	737504	8.48285e+06	802977	301745
Com_6965_pos	Riboflavin-5'-monophosphate	C17 H21 N4 O9 P	456.104	5.483	457.111	6.42521e+06	6.12469e+06	2.04224e+07	4.86431e+06
Com_6975_pos	Betulin	C30 H50 O2	442.382	7.102	443.389	1.42836e+07	4.96925e+06	1.2714e+07	7.20682e+06
Com_6976_pos	2-Phenylphenol	C12 H10 O	170.073	5.996	171.081	1.01328e+07	4.77405e+06	8.80299e+06	6.01671e+06
Com_6995_pos	PharmaGSID_48506	C19 H22 Cl N3 O3 S	407.1	7.47	408.108	732339	9.40823e+06	890789	1.24812e+06
Com_7011_pos	3-(2-thienylmethylidene)chroman-4-one	C14 H10 O2 S	220.059	5.12	221.066	3.94306e+06	9.31805e+06	3.14028e+06	3.55819e+06
Com_7029_pos	16,16-Dimethyl prostaglandin A1	C22 H36 O4	386.244	7.091	387.251	1.85637e+07	4.99289e+06	1.21883e+07	4.72865e+06
Com_7044_pos	Thromboxane B2	C20 H34 O6	408.19	4.715	409.197	2.58547e+07	1.83791e+06	5.98032e+06	1.04024e+06
Com_7049_pos	Lithocholic Acid	C24 H40 O3	398.28	9.896	399.287	942955	624142	1.89554e+06	4.98918e+06
Com_7121_pos	Octopine	C9 H18 N4 O4	246.137	5.795	247.144	1.27112e+06	7.78839e+06	998399	2.72306e+06
Com_7126_pos	Pimpinellin	C13 H10 O5	246.053	6.066	247.06	2.42803e+07	3.54356e+06	3.60432e+06	1.21398e+06
Com_7144_pos	Bullatine A	C22 H33 N O2	343.251	5.986	344.258	692382	1.5457e+06	994390	4.59533e+06
Com_7236_pos	Warfarin Sodium	C19 H15 O4	307.097	8.589	308.105	363935	3.43569e+06	321687	4.21566e+06
Com_7269_pos	(±)8-HEPE	C20 H30 O3	300.207	9.006	301.214	3.0007e+06	2.86072e+06	1.89055e+06	4.16512e+06
Com_7288_pos	FQH	C20 H26 N6 O5	860.402	8.095	861.409	2.3523e+07	3.69782e+06	1.74591e+07	1.84835e+06
Com_7303_pos	4-Hydroxyquinazoline	C8 H6 N2 O	146.049	5.375	147.056	5.36954e+06	8.42839e+06	7.82496e+06	4.27957e+06
Com_7309_pos	Androsin	C15 H20 O8	328.116	6.77	329.124	6.09165e+06	1.96615e+06	1.92992e+07	1.20548e+06
Com_7315_pos	3-[(4-hydroxyphenyl)methyl]-octahydropyrrolo[1,2-a]pyrazine-1,4-dione	C14 H16 N2 O3	260.116	4.241	261.124	2.35172e+07	1.5195e+06	528690	256219
Com_7358_pos	3,4-Methylenedioxyethamphetamine	C12 H17 N O2	207.126	5.867	208.133	5.94508e+06	5.8467e+06	1.24867e+07	6.35023e+06
Com_7365_pos	(6E)-7-(2H-1,3-benzodioxol-5-yl)-1-(piperidin-1-yl)hept-6-en-1-one	C19 H25 N O3	315.184	5.288	316.191	2.19765e+07	6.7831e+06	3.78045e+06	4.29971e+06
Com_7380_pos	Leonurine	C14 H21 N3 O5	311.149	5.061	312.156	3.76282e+06	1.24853e+06	1.1683e+07	835288
Com_7412_pos	(2R,3S,4S,5R,6R)-2-(hydroxymethyl)-6-(propan-2-yloxy)oxane-3,4,5-triol	C9 H18 O6	244.093	5.003	245.1	1.44847e+07	5.96288e+06	1.03717e+07	5.66763e+06
Com_7509_pos	D-δ-Tocopherol	C27 H46 O2	402.35	10.871	403.357	3.63966e+06	2.57071e+06	1.78814e+07	2.97115e+06
Com_7518_pos	Bitertanol	C20 H23 N3 O2	337.179	10.659	338.186	1.01448e+06	4.71993e+06	7.27827e+06	5.52262e+06
Com_7525_pos	Lenalidomide	C13 H13 N3 O3	281.08	1.342	282.087	1.3432e+07	988164	1.20903e+07	1.05138e+07
Com_7529_pos	α-Lapachone	C15 H14 O3	242.094	6.029	243.102	4.66857e+06	2.77466e+06	1.80905e+07	2.1181e+06
Com_7608_pos	Docosanamide	C22 H45 N O	339.35	11.377	340.357	668442	4.78253e+06	5.29408e+06	3.86074e+06
Com_7617_pos	ladanein	C17 H14 O6	314.079	5.375	315.086	3.65718e+06	7.76873e+06	4.99166e+06	3.58199e+06
Com_7675_pos	1-(2-furyl)pentane-1,4-dione	C9 H10 O3	188.048	4.71	189.055	2.18046e+07	4.72352e+06	4.90738e+06	1.08278e+06
Com_7677_pos	N-[2-(1,5-dimethyl-4-nitro-1H-pyrazol-3-yl)vinyl]-N,N-dimethylamine	C9 H14 N4 O2	420.224	4.762	211.119	626849	8.13915e+06	313331	201607
Com_7681_pos	Tiglic acid	C5 H8 O2	100.052	10.728	101.06	2.88614e+06	3.00164e+06	3.13309e+06	3.96058e+06
Com_7734_pos	Ergosterol peroxide	C28 H44 O3	428.33	9.118	429.337	1.47423e+07	6.83792e+06	4.46873e+06	4.96734e+06
Com_7801_pos	(9cis)-Retinal	C20 H28 O	284.214	7.133	285.222	2.4963e+06	1.40693e+06	1.65312e+07	873089
Com_7838_pos	Veratramine	C27 H39 N O2	409.299	5.34	410.306	843707	1.78377e+06	1.10028e+07	4.92952e+06
Com_7911_pos	beta-Tocopherol	C28 H48 O2	416.366	11.683	417.372	898343	3.62213e+06	2.45824e+06	3.34752e+06
Com_7937_pos	SM (d29:0/13:1)	C47 H95 N2 O6 P	814.694	7.747	815.701	1.22811e+06	3.94971e+06	3.10305e+06	5.32424e+06
Com_7963_pos	NPH	C15 H22 N6 O5	348.153	1.231	349.161	2.04506e+07	3.02746e+06	5.88238e+06	1.53557e+06
Com_7998_pos	Protocatechuic acid	C7 H6 O4	154.027	4.932	155.034	7.00313e+06	7.29738e+06	5.29023e+06	2.41726e+06
Com_8010_pos	Trimipramine N-oxide	C20 H26 N2 O	310.2	5.353	311.208	508481	7.30717e+06	390523	1.63912e+06
Com_8051_pos	Phe-Phe	C18 H20 N2 O3	312.148	5.451	313.155	1.87354e+07	854607	1.08068e+06	396903
Com_8063_pos	ethyl 1-(4-acetyl-2-aminophenyl)piperidine-4-carboxylate	C16 H22 N2 O3	290.163	5.527	291.17	1.80797e+07	737402	748582	279523
Com_8123_pos	PC (14:1e/3:0)	C25 H50 N O7 P	485.351	9.161	508.341	6.20995e+06	6.4094e+06	4.81671e+06	2.7813e+06
Com_8144_pos	Rotundine	C21 H25 N O4	355.179	5.158	356.186	1.81723e+07	4.46085e+06	1.0425e+07	3.1761e+06
Com_8173_pos	DL-2-(acetylamino)-3-phenylpropanoic acid	C11 H13 N O3	224.116	5.012	225.124	1.12996e+07	2.63171e+06	1.40886e+07	1.93306e+06
Com_8200_pos	Stylopine	C19 H17 N O4	323.116	5.239	324.124	7.38853e+06	3.63424e+06	3.28009e+06	3.0892e+06
Com_8210_pos	Cyclovirobuxine D	C26 H46 N2 O	402.361	6.674	403.368	326132	377158	2.74559e+06	3.69638e+06
Com_8288_pos	lactucopicrin	C23 H22 O7	410.135	5.701	411.142	810739	6.91922e+06	509803	2.03323e+06
Com_8314_pos	Astringin	C20 H22 O9	406.125	5.723	407.132	1.6292e+07	699434	5.33571e+06	840651
Com_8349_pos	Glu-Glu	C10 H14 N2 O7	274.08	1.47	275.087	2.58694e+06	6.31856e+06	6.30649e+06	3.31399e+06
Com_8401_pos	2-Thio-acetyl MAGE	C21 H42 O3 S	396.264	7.486	397.272	1.94122e+07	650037	2.33111e+06	870368
Com_8403_pos	PE (17:0/17:1)	C39 H76 N O8 P	717.534	10.56	718.541	1.29028e+07	1.70414e+06	7.40103e+06	2.2874e+06
Com_8430_pos	3-[(4-chlorophenyl)thio]-1-phenylprop-2-en-1-one	C15 H11 Cl O S	295.999	5.533	297.006	1.10516e+06	1.43587e+06	6.30782e+06	7.16862e+06
Com_8498_pos	Dihydrolycorine	C16 H19 N O4	289.132	5.187	290.14	1.89574e+07	5.38675e+06	4.48513e+06	2.86342e+06
Com_8554_pos	LPE 15:0	C20 H42 N O7 P	439.27	8.923	440.278	1.18639e+06	6.10573e+06	4.02048e+06	2.01603e+06
Com_8563_pos	C-hexosyl-chrysoeriol O-feruloylhexoside	C38 H40 O19	800.218	5.18	801.225	1.48927e+07	463169	1.15392e+06	346530
Com_8592_pos	Puerarin	C21 H20 O9	398.1	7.488	399.107	638600	6.26588e+06	648737	3.55559e+06
Com_8661_pos	5-Methylcytosine	C5 H7 N3 O	125.059	5.324	126.066	1.30418e+07	1.06507e+06	1.55346e+06	1.04891e+06
Com_8821_pos	p-Nitroaniline	C6 H6 N2 O2	138.043	2.105	139.05	5.0589e+06	6.02339e+06	5.92915e+06	4.66207e+06
Com_8837_pos	Schisanhenol	C23 H30 O6	402.202	6.168	403.21	1.25655e+07	1.6947e+06	4.52171e+06	1.01101e+06
Com_8858_pos	Desthiobiotin	C10 H18 N2 O3	214.132	1.491	215.139	1.7357e+07	3.99284e+06	4.62488e+06	1.93925e+06
Com_8877_pos	5-(3-cyclohexylprop-1-ynyl)nicotinic acid	C15 H17 N O2	243.126	4.816	244.133	1.75519e+07	247661	345970	319431
Com_8909_pos	DPK	C15 H26 N4 O6	376.2	5.239	377.207	1.53208e+07	3.6606e+06	2.25399e+06	1.33585e+06
Com_8916_pos	Lipoamide	C8 H15 N O S2	205.059	1.462	206.066	3.08609e+06	6.15185e+06	3.41938e+06	2.75482e+06
Com_8949_pos	Vincamine	C21 H26 N2 O3	354.194	8.197	355.201	1.63341e+07	2.58758e+06	4.53388e+06	2.34292e+06
Com_8954_pos	4-[2-(trifluoromethyl)phenyl]-5-undecyl-4H-1,2,4-triazole-3-thiol	C20 H28 F3 N3 S	399.189	4.659	400.197	1.74266e+07	2.94297e+06	2.29369e+06	1.02942e+06
Com_8959_pos	(+/-)11(12)-DiHET	C20 H34 O4	360.228	9.4	361.235	631059	895167	1.44889e+06	2.72708e+06
Com_9002_pos	N-{5-[(dimethylamino)sulfonyl]-2-methylphenyl}cyclohexanecarboxamide	C16 H24 N2 O3 S	324.156	6.054	325.163	1.67635e+07	2.49956e+06	1.0268e+07	3.29464e+06
Com_9012_pos	Crebanine	C20 H21 N O4	339.147	5.211	340.155	1.17488e+07	5.85053e+06	4.54025e+06	1.88395e+06
Com_9015_pos	Pleuromutilin	C22 H34 O5	400.225	8.959	401.233	1.06622e+06	6.17732e+06	1.22504e+06	354904
Com_9057_pos	N-Acetyl-L-histidine	C8 H11 N3 O3	197.08	1.465	198.088	8.06088e+06	2.88699e+06	6.72822e+06	4.08672e+06
Com_9066_pos	Ferruginol	C20 H30 O	286.229	6.664	287.237	4.018e+06	355319	1.26926e+07	582324
Com_9074_pos	Cyclic AMP	C10 H12 N5 O6 P	329.051	2.198	330.059	1.36946e+07	3.59518e+06	1.17991e+07	2.10611e+06
Com_9145_pos	LPC 17:2	C25 H48 N O7 P	505.318	8.615	506.325	707335	4.91573e+06	270295	900984
Com_9205_pos	(4-nitrophenyl)(2,3,4,5,6-pentamethylphenyl)methanone	C18 H19 N O3	297.137	4.832	298.144	7.66205e+06	2.62313e+06	8.91626e+06	3.38286e+06
Com_9225_pos	PC (2:0/16:2)	C26 H48 N O8 P	533.313	7.059	534.32	4.02048e+06	5.66355e+06	550239	474122
Com_9290_pos	Stachydrine	C7 H13 N O2	143.095	5.315	144.102	1.26651e+07	2.04679e+06	3.42681e+06	1.47421e+06
Com_9311_pos	N-{[(2R,4S,5R)-5-Ethyl-1-azabicyclo[2.2.2]oct-2-yl]methyl}-2-furamide	C15 H22 N2 O2	244.154	3.967	245.161	361212	5.63766e+06	226454	316393
Com_9412_pos	3-(propan-2-yl)-octahydropyrrolo[1,2-a]pyrazine-1,4-dione	C10 H16 N2 O2	196.121	5.305	197.129	5.00025e+06	5.64426e+06	2.21905e+06	3.17838e+06
Com_9478_pos	4-(pentyloxy)benzene-1-carbohydrazide	C12 H18 N2 O2	222.137	4.75	223.144	3.51145e+06	4.7191e+06	1.76625e+06	2.64214e+06
Com_9538_pos	bicyclo[2.2.2]oct-2-en-1-yl 4-methylbenzene-1-sulfonate	C15 H18 O3 S	278.097	8.323	279.104	271131	256701	497804	3.10266e+06
Com_9602_pos	Lysopa 18:0	C21 H43 O7 P	438.276	10.23	439.283	824777	1.98145e+06	6.58265e+06	2.94379e+06
Com_9645_pos	Bullatine G	C22 H31 N O3	357.23	7.023	358.238	1.06124e+07	3.83983e+06	8.05259e+06	2.49451e+06
Com_9677_pos	Osalmide	C13 H11 N O3	229.074	5.604	230.082	1.50303e+07	3.65374e+06	1.03158e+07	2.85932e+06
Com_9710_pos	(2S)-2-(2-hydroxypropan-2-yl)-2H,3H,7H-furo[3,2-g]chromen-7-one	C14 H14 O4	263.116	5.69	264.123	9.5176e+06	4.06188e+06	8.22477e+06	2.66817e+06
Com_9825_pos	LysoPC 19:0	C27 H56 N O7 P	537.382	10.084	538.389	3.16157e+06	2.7653e+06	2.64822e+06	3.71872e+06
Com_9827_pos	α-Hydroxyalprazolam	C17 H13 Cl N4 O	324.082	4.642	325.09	1.00744e+07	2.99823e+06	5.98032e+06	6.43688e+06
Com_9833_pos	7-demethylsuberosin	C14 H14 O3	230.094	5.554	231.102	4.81708e+06	5.04251e+06	4.02806e+06	1.87446e+06
Com_9850_pos	Bruceine D	C20 H26 O9	410.156	5.307	411.163	4.30713e+06	4.14022e+06	3.36277e+06	1.0795e+06
Com_9887_pos	2-Hydroxy-6-Aminopurine	C5 H5 N5 O	151.05	1.481	152.057	6.83356e+06	3.64039e+06	1.03343e+07	3.18351e+06
Com_9951_pos	Epibrassinolide	C28 H48 O6	480.343	10.245	481.35	4.18955e+06	3.9593e+06	8.96809e+06	4.70773e+06
Com_9981_pos	(1S,2S)-Nicotine1-oxide	C10 H14 N2 O	178.111	5.365	179.118	2.73298e+06	2.01178e+06	5.59908e+06	3.04058e+06
Com_9990_pos	Colchicine	C22 H25 N O6	399.17	5.594	400.177	5.43896e+06	1.1868e+06	2.3758e+06	2.9852e+06
Com_10004_pos	LSD-d3	C20 H22 [2]H3 N3 O	326.222	8.161	327.23	1.43255e+07	1.27214e+06	3.38129e+06	1.08485e+06
Com_10009_pos	LPE 17:0	C22 H46 N O7 P	467.302	9.746	468.309	1.05546e+06	4.20823e+06	336476	1.27893e+06
Com_10020_pos	Ergocalciferol	C28 H44 O	378.328	10.303	379.336	7.60293e+06	3.13382e+06	6.1965e+06	3.7249e+06
Com_10058_pos	N'-{[(2-ethoxyanilino)carbonyl]oxy}-2-(1-naphthyl)ethanimidamide	C21 H21 N3 O3	385.137	4.706	386.144	1.3137e+07	1.67532e+06	3.21118e+06	2.06773e+06
Com_10148_pos	Resibufogenin	C24 H32 O4	384.23	8.106	385.237	2.12388e+06	781015	8.81987e+06	1.14881e+06
Com_10174_pos	Tomatidenol	C27 H43 N O2	413.33	5.36	414.337	891066	1.6016e+06	7.47425e+06	4.51425e+06
Com_10185_pos	Tauroursodeoxycholic acid	C26 H45 N O6 S	499.296	5.415	500.303	1.24601e+07	987362	1.31009e+06	856785
Com_10199_pos	Valylproline	C10 H18 N2 O3	214.132	4.735	215.139	4.86276e+06	4.87645e+06	2.05278e+06	1.6633e+06
Com_10213_pos	Isatin	C8 H5 N O2	147.032	5.663	148.039	4.64362e+06	2.16269e+06	6.45258e+06	3.50024e+06
Com_10251_pos	PC (14:0e/3:0)	C25 H52 N O7 P	509.349	9.603	510.356	3.20291e+06	4.57957e+06	834077	932970
Com_10311_pos	Sepiapterin	C9 H11 N5 O3	237.087	5.206	238.095	7.32744e+06	856923	7.35545e+06	3.11523e+06
Com_10386_pos	NG,NG-Dimethyl-L-arginine	C8 H20 Cl2 N4 O2	274.096	5.581	275.103	4.68765e+06	2.00006e+06	8.85945e+06	1.75746e+06
Com_10459_pos	Methacycline	C22 H22 N2 O8	464.114	3.46	465.122	3.02792e+06	4.6582e+06	1.87619e+06	645661
Com_10481_pos	VitaMin U	C6 H14 Cl N O2 S	199.044	5.701	200.051	403457	170885	2.4744e+06	3.09305e+06
Com_10572_pos	Mangiferin	C19 H18 O11	422.085	6.814	423.092	4.18281e+06	3.75755e+06	6.08383e+06	5.39891e+06
Com_10579_pos	Corylin	C20 H16 O4	320.105	5.662	321.113	444950	3.81707e+06	358944	2.66889e+06
Com_10811_pos	Harmine	C13 H12 N2 O	212.095	5.238	213.103	5.05156e+06	2.38791e+06	7.37044e+06	2.34078e+06
Com_10814_pos	Lysope 14:0	C19 H40 N O7 P	425.256	6.589	426.264	225528	2.41669e+06	788366	1.18078e+06
Com_10832_pos	Catharanthine hemitartrate	C25 H30 N2 O8	486.201	4.881	487.208	2.56667e+06	2.62584e+06	1.59862e+06	1.66317e+06
Com_10845_pos	Forskolin	C22 H34 O7	410.229	5.995	411.236	7.78864e+06	2.5821e+06	4.82894e+06	2.02063e+06
Com_10861_pos	Tanshinone I	C18 H12 O3	276.078	6.227	277.086	3.11718e+06	4.00103e+06	2.66111e+06	1.05078e+06
Com_10878_pos	4-(4-nitrophenylazo)aniline	C12 H10 N4 O2	242.077	6.625	243.084	4.28117e+06	2.80334e+06	1.87474e+06	2.71954e+06
Com_10907_pos	LysoPC 10:0	C18 H38 N O7 P	411.24	6.945	412.247	818394	1.36556e+06	2.59404e+06	2.95212e+06
Com_11003_pos	Oxymatrine	C15 H24 N2 O2	264.184	5.448	265.191	1.48956e+06	1.21827e+06	666783	1.95433e+06
Com_11036_pos	LDGTS 18:0	C28 H55 N O6	501.403	10.229	502.41	297797	898215	5.9564e+06	2.46238e+06
Com_11040_pos	Geranylgeraniol	C20 H34 O	290.261	10.351	291.268	1.02026e+06	2.45946e+06	1.05451e+06	2.53154e+06
Com_11077_pos	Avicularin	C20 H18 O11	434.086	5.498	435.093	2.90031e+06	312985	8.65694e+06	271843
Com_11220_pos	Tricin	C17 H14 O7	330.074	5.866	331.081	2.00484e+06	3.70036e+06	2.83982e+06	1.59343e+06
Com_11348_pos	LysoPC 15:1	C23 H46 N O7 P	479.301	9.4	480.308	1.96137e+06	3.80556e+06	1.41515e+06	843375
Com_11381_pos	5α-Pregnan-3,20-dione	C21 H32 O2	316.238	10.933	317.245	361446	932714	744044	1.45246e+06
Com_11394_pos	Hypoxanthine-9-beta-D-Arabinofuranoside	C10 H12 N4 O5	268.081	3.314	269.088	8.65631e+06	1.41035e+06	7.94573e+06	1.34297e+06
Com_11441_pos	Furanodiene	C15 H20 O	216.152	7.542	217.159	3.72651e+06	2.45437e+06	8.26367e+06	1.31408e+06
Com_11487_pos	Baohuoside II	C26 H28 O10	500.168	5.215	501.175	1.2297e+06	3.29059e+06	648160	2.09301e+06
Com_11507_pos	4-D-Hydroxysphinganine	C18 H39 N O3	317.293	8.856	318.3	2.75596e+06	2.45113e+06	3.00694e+06	3.21378e+06
Com_11546_pos	4-(3-methoxy-5,6-dihydrobenzo[c]acridin-7-yl)morpholine	C22 H22 N2 O2	346.165	9.097	347.172	1.35049e+06	1.96158e+06	419298	2.40701e+06
Com_11685_pos	5-methoxy-8,8-dimethyl-2-phenyl-4H,8H-pyrano[2,3-h]chromen-4-one	C21 H18 O4	334.125	4.713	335.132	9.33513e+06	279243	265517	128375
Com_11797_pos	2-Hydroxyisocaproic Acid	C6 H12 O3	132.079	9.01	133.086	5.3386e+06	484795	755241	560524
Com_11836_pos	PC (14:1e/6:0)	C28 H56 N O7 P	567.391	10.447	568.399	542309	2.7331e+06	480815	781428
Com_11886_pos	Ethyl oleate	C20 H38 O2	310.287	8.26	311.295	5.30997e+06	460456	7.27649e+06	674822
Com_11920_pos	Hydroquinidine	C20 H26 N2 O2	163.1	5.615	164.107	2.17618e+06	2.66295e+06	2.14631e+06	1.92697e+06
Com_11925_pos	(1E,4E)-1,5-bis(4-methoxyphenyl)penta-1,4-dien-3-one	C19 H18 O3	316.106	6.36	317.114	8.32637e+06	538445	7.41232e+06	762254
Com_11940_pos	2,4-dichloro-N-{2-[(2-furylmethyl)amino]-1-methyl-2-oxoethyl}benzamide	C15 H14 Cl2 N2 O3	362.018	2.134	363.025	8.98426e+06	2.02522e+06	4.00943e+06	1.43361e+06
Com_11946_pos	1-(6-methyl-3-pyridyl)ethan-1-one O1-ethyloxime hydrochloride	C10 H14 N2 O	178.111	4.843	179.118	3.45699e+06	3.11457e+06	2.17423e+06	1.18088e+06
Com_11964_pos	Canthaxanthin	C40 H52 O2	564.397	9.26	565.405	4.60317e+06	76868.8	7.31886e+06	210673
Com_12031_pos	Vitamin E Acetate	C31 H52 O3	489.419	8.184	490.426	615031	815151	7.49397e+06	808022
Com_12065_pos	3-Indolepropionic acid	C11 H11 N O2	189.079	6.204	190.087	7.12995e+06	1.31371e+06	3.36373e+06	1.80016e+06
Com_12071_pos	3'-Hydroxystanozolol	C21 H32 N2 O2	344.25	11.073	345.258	853877	90503.3	7.11797e+06	168840
Com_12215_pos	4-Hydroxyisoleucine	C6 H13 N O3	147.09	4.78	148.097	3.86895e+06	2.55756e+06	901887	1.8875e+06
Com_12275_pos	N-Acetylglucosamine 1-phosphate	C8 H16 N O9 P	301.057	1.262	302.064	4.25122e+06	3.28086e+06	414960	228738
Com_12405_pos	N-Butylbenzenesulfonamide	C10 H15 N O2 S	213.079	4.753	214.086	7.71146e+06	574415	1.60479e+06	360572
Com_12533_pos	Ala-trp	C14 H17 N3 O3	275.126	4.745	276.134	5.44784e+06	2.90663e+06	3.48845e+06	1.50714e+06
Com_12541_pos	Oleanic acid	C30 H48 O3	456.359	11.686	457.366	761610	1.98307e+06	1.55981e+06	1.54223e+06
Com_12628_pos	Lysopc 20:0	C28 H58 N O7 P	551.398	6.335	552.405	7.25234e+06	568294	1.59005e+06	829221
Com_12706_pos	Poricoic acid B	C30 H44 O5	484.317	9.157	485.324	3.01881e+06	892013	1.58939e+06	1.73812e+06
Com_12712_pos	Isobavachalcone	C20 H20 O4	324.136	5.308	325.143	8.44047e+06	1.02128e+06	1.00159e+06	866492
Com_12782_pos	2-hydroxy-6-[(8Z,11Z)-pentadeca-8,11,14-trien-1-yl]benzoic acid	C22 H30 O3	324.206	8.136	325.214	767910	671218	5.83366e+06	910820
Com_12817_pos	Curcurbitacin IIA	C32 H50 O8	562.348	8.626	563.356	2.86008e+06	2.17443e+06	1.09181e+06	1.86994e+06
Com_12933_pos	4-Demethylepipodophyllotoxin	C21 H20 O8	400.116	5.905	401.123	1.07206e+06	2.68317e+06	1.03379e+06	851780
Com_12961_pos	FRH	C21 H30 N8 O4	458.241	9.556	459.248	3.21555e+06	1.04631e+06	5.70329e+06	2.51009e+06
Com_13043_pos	Alisol B	C30 H48 O4	472.355	10.99	473.362	602396	683390	4.51156e+06	573173
Com_13054_pos	Harmaline	C13 H14 N2 O	214.111	5.243	215.118	1.59917e+06	1.23466e+06	6.02432e+06	550762
Com_13167_pos	LDGTS 18:1	C28 H53 N O6	499.388	9.389	500.395	314677	1.00871e+06	4.14447e+06	1.74198e+06
Com_13211_pos	Gatifloxacin	C19 H22 F N3 O4	357.156	5.968	358.163	4.786e+06	1.21725e+06	4.51342e+06	3.58777e+06
Com_13343_pos	N-(5-acetamidopentyl)acetamide	C9 H18 N2 O2	208.121	5.102	209.129	3.75843e+06	1.32014e+06	5.15503e+06	744327
Com_13355_pos	2,3-dihydroxypropyl 12-methyltridecanoate	C17 H34 O4	324.228	8.423	325.235	1.00831e+06	2.34316e+06	985611	1.49686e+06
Com_13397_pos	Oroxylin A	C16 H12 O5	284.069	5.733	285.076	974985	789524	5.5166e+06	699970
Com_13632_pos	Fraxinellone	C14 H16 O3	232.11	7.083	233.117	536311	739414	2.00543e+06	1.36986e+06
Com_13689_pos	1-[(3S)-3-(1,3-Benzothiazol-2-yl)-1-pyrrolidinyl]-2-phenoxyethanone	C19 H18 N2 O2 S	320.096	4.031	321.103	2.10259e+06	1.47486e+06	468543	1.2782e+06
Com_13756_pos	3-hydroxyquinuclidine-3-carbonitrile hydrochloride	C8 H12 N2 O	152.095	1.481	153.102	3.00883e+06	2.04041e+06	2.7804e+06	1.1372e+06
Com_13805_pos	Menaquinone	C31 H40 O2	444.301	8.64	445.309	3.684e+06	389762	716749	456079
Com_13811_pos	Corydine	C20 H23 N O4	319.18	6.454	342.17	2.28473e+06	1.0671e+06	2.02649e+06	1.32957e+06
Com_13922_pos	Corydaline	C22 H27 N O4	369.194	6.464	370.2	911998	1.53256e+06	634951	1.09556e+06
Com_14024_pos	LysoPC 20:2	C28 H54 N O7 P	547.364	9.89	548.372	353791	2.05736e+06	289864	487825
Com_14087_pos	Poricoic acid A	C31 H46 O5	498.333	11.091	499.34	340956	745448	2.09506e+06	1.52857e+06
Com_14111_pos	Clinafloxacin	C17 H17 Cl F N3 O3	347.08	7.075	348.087	1.54343e+06	2.15158e+06	325405	282008
Com_14148_pos	Loureirin A	C17 H18 O4	286.121	6.278	287.128	987868	1.67353e+06	1.58e+06	1.36202e+06
Com_14184_pos	Imidazolelactic acid	C6 H8 N2 O3	156.054	1.395	157.061	1.68382e+06	1.03779e+06	2.74288e+06	1.2453e+06
Com_14194_pos	Morphine D3	C17 H16 [2]H3 N O3	288.155	1.129	289.162	439848	2.06275e+06	119858	94945.8
Com_14263_pos	3-Hydroxykynurenine	C10 H12 N2 O4	224.08	3.874	225.087	3.4521e+06	1.77869e+06	4.51724e+06	500851
Com_14469_pos	4'-Methoxychalcone	C16 H14 O2	238.1	5.983	239.108	3.59922e+06	778481	3.14538e+06	1.41176e+06
Com_14488_pos	N2-tetrahydrofuran-2-ylmethyl-4-(4-fluorophenyl)-1,3-thiazol-2-amine	C14 H15 F N2 O S	278.088	4.168	279.095	1.64796e+06	2.04607e+06	1.09334e+06	645093
Com_14510_pos	N,N-Dimethyl-1,4-phenylenediamine	C8 H12 N2	136.101	5.579	137.107	5.41047e+06	1.13865e+06	2.81541e+06	1.23402e+06
Com_14515_pos	Sequoyitol	C7 H14 O6	194.08	1.481	195.087	491835	1.03884e+06	401436	934263
Com_14543_pos	Nardosinone	C15 H22 O3	250.157	6.773	273.147	5.3837e+06	1.24556e+06	2.18789e+06	999955
Com_14553_pos	Liriopemuscaribaily saponins C	C44 H70 O17	870.46	9.154	871.468	2.96877e+06	1.10193e+06	389850	1.16667e+06
Com_14555_pos	PE (18:1/18:2)	C41 H76 N O8 P	741.531	11.224	742.538	922044	489163	3.74309e+06	857696
Com_14572_pos	Phytolaccagenin	C31 H48 O7	532.338	9.908	533.345	622119	1.14796e+06	524619	1.16428e+06
Com_14653_pos	Quinic acid O-di-glucuronic acid	C19 H28 O18	544.13	1.238	545.138	1.76868e+06	1.15264e+06	354920	267323
Com_14703_pos	N'2-[4-(trifluoromethyl)benzylidene]-3-aminopyrazine-2-carbohydrazide	C13 H10 F3 N5 O	292.057	4.679	293.064	2.51953e+06	622248	3.61445e+06	798068
Com_14787_pos	L-Asparagine	C4 H8 N2 O3	132.054	5.353	133.061	2.31992e+06	1.84214e+06	1.35577e+06	570341
Com_14873_pos	Podophyllotoxin	C22 H22 O8	414.133	5.788	415.14	630362	713392	1.5851e+06	2.40271e+06
Com_15129_pos	2-benzyl-6-hydroxy-2-azabicyclo[2.2.2]octan-3-one	C14 H17 N O2	231.126	3.9	232.133	4.848e+06	324611	275476	168745
Com_15172_pos	LysoPC 20:4	C28 H50 N O7 P	543.334	8.969	544.342	659521	333584	188455	878478
Com_15200_pos	8-O-acetyl shanzhiside methyl ester	C19 H28 O12	448.156	4.744	449.164	3.40368e+06	1.07955e+06	279041	1.79545e+06
Com_15229_pos	Protobioside	C45 H74 O18	902.486	9.153	903.493	4.60482e+06	574298	354647	411870
Com_15423_pos	Tryptoline	C11 H12 N2	172.1	5.192	173.108	478197	249202	3.09277e+06	172080
Com_15491_pos	Methyl heptadecanoate	C18 H36 O2	284.272	9.932	285.279	1.23741e+06	663998	618067	926922
Com_15626_pos	1-Methylguanosine	C11 H15 N5 O5	297.108	4.676	298.115	2.76053e+06	1.25701e+06	2.24372e+06	744273
Com_15658_pos	Pantetheine	C11 H22 N2 O4 S	278.13	3.233	279.137	850688	1.37038e+06	1.66296e+06	351354
Com_15671_pos	Dictamnine	C12 H9 N O2	199.063	6.045	200.071	628826	758152	3.28744e+06	398542
Com_15736_pos	16-Hydroxy-hexadecanoic acid	C32 H62 O5	526.461	8.971	527.469	1.29627e+06	852446	849278	733251
Com_15808_pos	Kinsenoside	C10 H16 O8	264.085	6.56	265.092	815869	1.40708e+06	639771	470956
Com_15949_pos	Androsterone	C19 H30 O2	290.224	6.247	291.232	669592	1.16988e+06	2.15497e+06	670139
Com_16146_pos	Nicotinuric Acid	C8 H8 N2 O3	180.053	1.494	181.061	833273	534836	777879	715564
Com_16372_pos	1,7-bis(4-hydroxyphenyl)heptan-3-one	C19 H22 O3	320.144	9.671	321.151	234080	762240	447992	733929
Com_16404_pos	LPC(1-acyl 16:0)	C24 H50 N O7 P	495.335	9.731	496.342	801445	1.14006e+06	894469	388438
Com_16414_pos	Licochalcone B	C16 H14 O5	304.095	5.825	305.102	693469	1.03794e+06	1.01551e+06	594578
Com_16431_pos	Ademetionine	C15 H22 N6 O5 S	398.138	6.551	399.145	415588	930359	1.04276e+06	415430
Com_16475_pos	Gracillin	C45 H72 O17	884.475	9.45	885.482	3.3865e+06	136048	192250	144486
Com_16488_pos	Panaxatriol	C30 H52 O4	476.388	10.406	477.395	2.13822e+06	343248	2.24107e+06	557666
Com_16620_pos	7-(2-Hydroxyethyl)theophyline	C9 H12 N4 O3	224.091	1.75	225.098	161739	1.02937e+06	252838	132165
Com_16662_pos	Benzoyleneurea	C8 H6 N2 O2	162.043	5.37	163.05	966404	793246	2.23508e+06	492953
Com_16842_pos	N-Methyl-L-arginine hydrochloride	C7 H17 Cl N4 O2	224.104	5.158	225.111	858647	829109	1.35311e+06	646227
Com_17004_pos	Ziyuglycoside II	C35 H56 O8	604.398	8.858	605.405	349646	862800	320746	463667
Com_17016_pos	Alpha-Mangostin	C24 H26 O6	410.171	6.523	411.178	846683	867236	882453	664818
Com_17076_pos	Solanidine	C27 H43 N O	397.335	5.563	398.342	985850	225883	1.32506e+06	616184
Com_17118_pos	Oxysophocarpine	C15 H22 N2 O2	262.172	9.189	263.179	327185	687479	215041	415151
Com_17165_pos	QLH	C17 H28 N6 O5	434.169	4.655	435.176	2.19145e+06	43934	90638.7	66972
Com_17172_pos	Cyasterone	C29 H44 O8	520.304	8.325	521.311	603996	439442	521337	517409
Com_17242_pos	Kuwanon A	C25 H24 O6	420.156	5.394	443.146	645552	781344	411094	252290
Com_17283_pos	gamma,gamma-Dimethylallyl pyrophosphate	C5 H12 O7 P2	246.006	1.083	247.014	1.95802e+06	264552	1.17328e+06	505880
Com_17330_pos	Phytocassane E	C20 H28 O3	316.204	7.499	633.415	442326	427165	714368	571953
Com_17358_pos	Isoxanthohumol	C21 H22 O5	354.147	7.561	355.154	451910	358656	1.25013e+06	892201
Com_17613_pos	Gomisin O	C23 H28 O7	416.184	6.707	417.191	552299	730415	1.16582e+06	437639
Com_18040_pos	beta-Acetoxyisovalerylalkannin	C23 H26 O8	430.162	5.672	431.169	362197	119299	936349	101829
Com_18243_pos	Biotin	C10 H16 N2 O3 S	244.087	5.15	489.182	403334	314848	185683	234390
Com_18333_pos	5-(tert-butyl)-2-methyl-N-(4-nitrophenyl)-3-furamide	C16 H18 N2 O4	302.119	5.173	303.126	1.01458e+06	379156	576498	197093
Com_18465_pos	LysoPE 18:2 (2n isomer)	C23 H44 N O7 P	477.288	9.59	478.295	73726.7	86963.8	55198	132070
Com_18467_pos	Biochanin A	C16 H12 O5	284.069	6.58	285.076	195603	194244	232841	111512
Com_18488_pos	3-Ureidopropionic acid	C4 H8 N2 O3	132.054	5.648	133.062	414692	152585	412051	125010
Com_18525_pos	5-Methoxytryptamine	C11 H14 N2 O	190.111	5.05	191.118	161696	127240	87747.1	40290.2
Com_6_pos	Acetyl-trans-resveratrol	C20 H18 O6	354.11	6.812	355.117	5.36378e+09	2.26043e+10	9.32003e+09	9.53557e+09
Com_29_pos	(S)-Glutamic acid	C5 H9 N O4	147.053	1.32	148.061	4.11074e+09	4.6632e+09	3.65924e+09	1.91319e+09
Com_40_pos	gamma-Glutamylglutamic acid	C10 H16 N2 O7	276.096	1.316	277.103	3.9943e+09	3.56853e+09	2.8743e+09	1.08018e+09
Com_46_pos	Sauchinone	C20 H20 O6	356.126	6.226	357.133	2.29411e+08	2.98193e+09	2.40792e+08	5.04028e+08
Com_48_pos	13(S)-HOTrE	C18 H30 O3	294.219	7.854	295.227	1.70218e+09	1.39272e+09	1.10387e+09	1.64143e+09
Com_79_pos	5-Methyluridine	C10 H14 N2 O6	258.085	1.315	259.092	2.05996e+09	1.82106e+09	1.49125e+09	7.81791e+08
Com_120_pos	4-Hydroxymephenytoin	C12 H14 N2 O3	234.101	6.238	235.108	4.05407e+08	7.99018e+06	2.55483e+09	6.75402e+07
Com_137_pos	Pterosin Z	C15 H20 O2	232.147	5.922	233.154	2.96234e+08	1.00068e+09	1.72084e+08	5.66046e+07
Com_186_pos	N-Methyl-a-aminoisobutyric acid	C5 H11 N O2	117.079	1.349	118.086	3.96743e+08	1.5477e+08	1.56716e+09	1.74027e+08
Com_198_pos	MAG (18:3)	C21 H36 O4	352.261	9.041	353.269	1.75566e+09	2.01412e+08	4.60101e+08	1.49117e+08
Com_199_pos	Salsolinol	C10 H13 N O2	179.095	3.879	180.102	1.85878e+09	4.39228e+08	9.66321e+07	1.2479e+08
Com_310_pos	Pheophorbide A	C35 H36 N4 O5	592.269	10.539	593.276	1.05974e+09	1.5867e+06	7.66876e+08	6.21112e+07
Com_320_pos	Linoleoyl ethanolamide	C20 H37 N O2	323.283	9.243	324.29	1.19981e+08	1.97703e+08	2.07802e+08	2.43858e+08
Com_323_pos	9,17-Octadecadiene-12,14-diyne-1,11,16-triol	C18 H26 O3	290.188	6.368	291.195	1.11008e+09	1.89673e+08	6.97302e+08	1.72271e+08
Com_324_pos	Ketoisophorone	C9 H12 O2	152.084	6.517	153.091	3.86063e+07	4.42862e+08	1.25198e+07	2.23752e+07
Com_325_pos	N-Feruloyl putrescine	C14 H20 N2 O3	264.148	4.998	265.155	1.82956e+08	4.51276e+08	2.48565e+07	5.86394e+07
Com_328_pos	D-Proline	C5 H9 N O2	115.063	1.425	116.071	1.27071e+09	4.03601e+08	2.82642e+08	9.21795e+07
Com_353_pos	L-Leucyl-L-alanine Hydrate	C9 H18 N2 O3	202.132	5.031	203.139	3.11423e+07	4.01149e+08	6.30644e+07	4.67799e+07
Com_369_pos	Dihydrocapsaicin	C18 H29 N O3	307.215	6.136	308.222	3.91524e+07	1.5689e+08	1.66247e+08	1.98708e+08
Com_404_pos	Glutaric Acid	C5 H8 O4	132.042	1.379	133.05	5.84902e+08	1.54806e+08	5.75714e+08	1.9054e+08
Com_487_pos	Uracil	C4 H4 N2 O2	112.027	2.244	113.035	1.39193e+08	1.56522e+08	1.03924e+08	1.51686e+08
Com_495_pos	Thymol	C10 H14 O	150.105	7.291	151.112	1.141e+07	3.69614e+07	1.45631e+08	2.07436e+08
Com_522_pos	p-Coumaric acid ethyl ester	C11 H12 O3	192.079	5.776	193.086	2.78488e+07	2.27063e+08	3.7972e+07	4.20713e+07
Com_548_pos	p-Aminocinnamic acid	C9 H9 N O2	163.063	1.481	164.071	5.24019e+08	2.47463e+08	1.38646e+08	5.52235e+07
Com_563_pos	Gly-Phe	C11 H14 N2 O3	222.101	1.479	223.108	5.13463e+08	2.36548e+08	1.1257e+08	3.90199e+07
Com_566_pos	5-Methoxyindole-3-acetic acid	C11 H11 N O3	205.074	1.477	223.108	5.12846e+08	2.35252e+08	1.10158e+08	3.87375e+07
Com_598_pos	Cistanoside F	C21 H28 O13	488.154	5.167	489.161	3.39121e+07	2.10122e+08	6.06739e+07	3.07454e+08
Com_606_pos	Triptolide	C20 H24 O6	360.157	5.571	361.165	3.21855e+08	6.87546e+06	4.63373e+08	1.40798e+07
Com_612_pos	Isosinensetin	C20 H20 O7	372.121	5.194	373.128	1.47376e+08	2.15093e+08	4.75647e+07	1.08863e+08
Com_620_pos	P-Aminohippuric Acid	C9 H10 N2 O3	194.069	5.505	195.077	2.28818e+07	1.05846e+07	3.05631e+08	2.49473e+08
Com_628_pos	N-Phenylacetylglycine	C10 H11 N O3	193.074	5.332	194.082	1.89463e+08	1.85157e+08	2.81479e+08	1.54841e+08
Com_660_pos	Nicotinate ribonucleoside	C11 H13 N O6	255.074	2.153	256.082	4.86993e+08	2.00899e+08	2.27708e+08	7.98279e+07
Com_690_pos	Raceanisodamine	C17 H23 N O4	305.163	4.967	306.17	2.66492e+07	2.90093e+06	2.09919e+08	5.7065e+06
Com_806_pos	Aempferol-3-O-rutinoside	C27 H30 O15	594.159	5.297	595.167	5.42983e+06	4.62985e+06	3.4724e+08	2.32034e+06
Com_822_pos	Palmitic Acid	C16 H32 O2	273.267	6.014	274.274	2.73672e+08	8.90254e+07	2.5929e+08	1.99298e+08
Com_844_pos	Prostaglandin K2	C20 H30 O5	332.196	6.949	333.204	4.28005e+08	5.3134e+07	3.42928e+08	8.80656e+07
Com_857_pos	Sweroside	C16 H22 O9	358.127	5.401	381.116	4.23078e+07	4.52219e+07	7.97374e+07	2.06562e+08
Com_861_pos	Sinomenine	C19 H23 N O4	329.163	5.065	330.17	2.75098e+08	2.27802e+07	2.11888e+08	7.15993e+07
Com_994_pos	4-Ethylphenol	C8 H10 O	122.073	5.642	123.081	3.31339e+08	9.27474e+07	2.54924e+08	8.65659e+07
Com_1105_pos	Boc-beta-cyano-L-alanine	C9 H14 N2 O4	214.096	2.034	215.103	1.20343e+07	9.60608e+07	6.83549e+06	3.64663e+06
Com_1152_pos	L-Citrulline	C6 H13 N3 O3	175.096	1.478	176.103	1.16697e+07	1.08595e+08	3.29817e+06	6.52869e+06
Com_1207_pos	Bicyclo prostaglandin E2	C20 H30 O4	334.212	6.772	335.22	3.93455e+07	4.7774e+07	4.33653e+07	5.41534e+07
Com_1243_pos	Dendrobine	C16 H25 N O2	263.189	5.486	264.196	9.18675e+07	9.25791e+07	4.75883e+06	8.71363e+06
Com_1326_pos	(+)-Anwulignan	C20 H24 O4	328.168	9.091	329.175	3.19531e+07	5.25897e+07	1.44089e+07	3.09418e+07
Com_1334_pos	Tropine	C8 H15 N O	141.115	7.635	142.123	4.71975e+06	5.05007e+07	3.05171e+07	6.69062e+07
Com_1345_pos	Monocrotaline	C16 H23 N O6	325.153	4.822	326.16	2.10402e+08	3.50824e+07	9.79873e+06	4.06595e+06
Com_1352_pos	Sattabacin	C13 H18 O2	206.131	7.119	207.138	2.03189e+07	3.43358e+07	6.69288e+07	3.76142e+07
Com_1466_pos	m-Cresol	C7 H8 O	108.058	5.53	109.065	1.09434e+08	7.20578e+07	1.41576e+08	2.75219e+07
Com_1606_pos	Methyl gallate	C8 H8 O5	184.038	5.319	185.045	3.10791e+07	6.95466e+07	1.7545e+07	3.21233e+07
Com_1616_pos	Tyramine	C8 H11 N O	137.084	2.34	138.091	1.86099e+08	4.83582e+07	1.7819e+07	4.22945e+06
Com_1626_pos	Cinnamic acid	C9 H8 O2	148.053	5.561	149.06	5.49493e+07	6.40968e+07	9.11151e+07	3.74032e+07
Com_1660_pos	6-Hydroxymethylherniarin	C11 H10 O4	206.058	5.22	207.065	2.815e+07	6.2094e+07	7.744e+07	2.47517e+07
Com_1683_pos	Polygalic acid	C29 H44 O6	488.314	10.727	489.321	1.05273e+06	855867	4.12031e+07	3.41871e+07
Com_1702_pos	Rhynchophylline	C22 H28 N2 O4	384.205	3.544	385.212	1.83334e+08	146246	321143	420390
Com_1704_pos	N-Feruloyltyramine	C18 H19 N O4	313.132	5.587	314.139	2.21705e+07	6.57775e+07	9.63115e+07	2.61085e+07
Com_1723_pos	Guaiacol	C7 H8 O2	124.053	4.996	125.06	8.07308e+07	5.35123e+07	6.19509e+07	3.93509e+07
Com_1730_pos	Ingenol	C20 H28 O5	348.192	7.421	349.2	3.02636e+07	5.85758e+07	1.48794e+07	1.79038e+07
Com_1770_pos	L-arginino-succinate	C10 H17 N4 O6	289.116	1.475	272.113	1.29364e+08	5.91578e+07	2.85528e+07	3.40123e+07
Com_1819_pos	MAG (18:4)	C21 H34 O4	350.246	7.149	351.253	1.73495e+08	8.27193e+06	3.95628e+07	1.12299e+07
Com_1833_pos	Talatisamine	C24 H39 N O5	421.283	8.852	422.291	5.65741e+07	3.29288e+07	1.53826e+07	3.14647e+07
Com_1905_pos	Eupatilin	C18 H16 O7	344.09	6.031	367.079	4.08834e+06	5.79772e+07	1.48754e+07	1.68455e+07
Com_1912_pos	Ferulaldehyde	C10 H10 O3	178.063	8.971	179.07	5.08742e+06	9.59476e+06	1.58394e+07	2.25392e+07
Com_1989_pos	3-N-butyl-4,5-dihydrophthalide	C12 H16 O2	192.115	6.373	193.123	3.82087e+07	4.81073e+07	1.97318e+07	2.28464e+07
Com_2128_pos	3-Methylcrotonylglycine	C7 H11 N O3	157.074	5.209	158.081	4.40656e+07	5.02527e+07	7.83313e+07	4.06057e+06
Com_2152_pos	4-Hydroxy-2,5-dimethyl-3(2H)furanone	C6 H8 O3	128.047	1.481	129.055	5.57576e+07	4.35202e+07	4.56752e+07	3.23317e+07
Com_2199_pos	Cinnamyl acetate	C11 H12 O2	176.084	4.844	177.091	1.37861e+08	1.97495e+07	7.66131e+06	1.21557e+07
Com_2227_pos	Neotuberostemonine	C22 H33 N O4	375.241	8.41	376.248	2.71951e+07	4.00722e+07	8.82478e+07	2.74132e+07
Com_2233_pos	Praeruptorin A	C21 H22 O7	386.137	5.383	387.144	7.70174e+06	3.49096e+07	1.42663e+07	2.12445e+07
Com_2317_pos	6-hydroxy-7,8-dimethoxycoumarin	C11 H10 O5	222.053	5.922	223.059	3.30391e+06	1.07386e+07	1.2675e+07	2.37757e+07
Com_2463_pos	Phenylglyoxylic acid	C8 H6 O3	150.032	5.339	151.039	4.60556e+07	3.93604e+07	4.00801e+07	2.22174e+07
Com_2583_pos	Schisandrin C	C22 H24 O6	384.158	6.334	385.165	1.3103e+07	1.12609e+07	6.37976e+06	3.52932e+07
Com_2688_pos	(-)-secoisolariciresinol	C20 H26 O6	362.173	5.798	363.179	2.7806e+07	3.16992e+07	3.62641e+07	1.98556e+07
Com_2761_pos	3-Butylidenephthalide	C12 H12 O2	188.084	5.976	189.091	3.74978e+07	2.55892e+07	5.72598e+07	2.59909e+07
Com_2784_pos	6-Benzyladenine	C12 H11 N5	225.101	5.532	226.107	4.32755e+07	1.36119e+07	4.93547e+07	2.30149e+07
Com_2789_pos	Sodium Houttuyfonate	C14 H27 Na O5 S	330.148	7.954	331.156	1.95407e+07	1.29212e+07	2.92455e+07	4.83773e+07
Com_2847_pos	1,3,5-Trimethoxybenzene	C9 H12 O3	168.079	8.083	169.086	5.7989e+06	3.54934e+07	3.69122e+06	5.11583e+06
Com_2857_pos	S-Adenosyl-L-homocysteine	C14 H20 N6 O5 S	384.121	7.31	385.129	9.7438e+07	1.38557e+07	4.71334e+07	1.5666e+07
Com_2891_pos	4'-Hydroxypropiophenone	C9 H10 O2	150.068	8.084	151.076	4.71651e+06	3.51228e+07	3.00663e+06	2.59828e+06
Com_2977_pos	Coniferin	C16 H22 O8	359.158	5.138	360.166	7.74195e+07	8.12453e+06	5.9322e+07	2.66797e+07
Com_2984_pos	Piperlongumine	C17 H19 N O5	317.126	5.487	300.123	5.06744e+07	1.71959e+07	5.81675e+07	1.39316e+07
Com_3115_pos	C-hexosyl-apigenin O-feruloylhexoside	C37 H38 O18	770.207	5.198	771.214	8.13607e+07	806211	1.29041e+06	601827
Com_3172_pos	Asp-phe	C13 H16 N2 O5	280.106	5.073	281.113	1.50966e+07	2.13737e+07	9.60615e+06	1.1817e+07
Com_3180_pos	Decursin	C19 H20 O5	328.13	5.663	329.137	293405	2.8334e+07	502672	561069
Com_3367_pos	Oleuropein	C25 H32 O13	540.183	5.6	541.19	1.83589e+06	9.05409e+06	4.75616e+06	2.39275e+07
Com_3405_pos	Cephalotaxine	C18 H21 N O4	315.147	4.995	316.154	4.7435e+07	1.37852e+07	5.54025e+07	1.00697e+07
Com_3419_pos	DL-m-Tyrosine	C9 H11 N O3	181.074	5.548	182.081	1.53418e+07	1.66002e+07	2.32433e+07	1.77086e+07
Com_3565_pos	Methyl jasmonate	C13 H20 O3	224.141	6.328	207.138	6.9398e+07	1.70611e+07	4.08406e+07	1.8133e+07
Com_3575_pos	Methyl dihydrojasmonate	C13 H22 O3	226.157	6.974	227.164	6.83386e+07	9.28069e+06	3.10745e+07	9.17422e+06
Com_3696_pos	(-)-Norepinephrine N-hexoside	C14 H21 N O8	331.127	4.988	332.134	3.09477e+07	1.56958e+07	2.74529e+07	2.2804e+07
Com_3724_pos	Histamine	C5 H9 N3	111.08	2.67	112.087	1.35808e+06	2.45673e+07	5.37141e+06	9.09185e+06
Com_3740_pos	Anandamide (AEA)	C22 H37 N O2	347.28	9.897	348.287	1.69443e+07	6.80465e+06	2.12671e+07	1.14857e+07
Com_3793_pos	Chalcone	C15 H12 O	208.085	5.021	209.092	5.65599e+06	2.37253e+07	6.39417e+06	7.14295e+06
Com_3796_pos	Gomisin G	C30 H32 O9	536.202	5.632	537.21	1.53503e+06	1.88396e+06	4.1921e+07	1.13976e+06
Com_3972_pos	5-Aminosalicylic Acid	C7 H7 N O3	153.043	5.372	154.05	2.14581e+07	2.12051e+07	1.5962e+07	5.8005e+06
Com_4029_pos	6-Paradol	C17 H26 O3	278.188	6.791	279.196	1.84376e+07	1.20668e+07	4.27651e+07	8.54145e+06
Com_4081_pos	LPE 18:1	C23 H46 N O7 P	479.302	9.59	480.309	9.19964e+06	2.05828e+07	2.14483e+06	2.30463e+06
Com_4091_pos	trans-Zeatin-riboside	C15 H21 N5 O5	351.154	4.767	352.161	1.75052e+07	1.17169e+07	7.02947e+06	9.22024e+06
Com_4108_pos	Acetaminophen	C8 H9 N O2	151.064	5.646	152.071	1.26329e+07	1.48215e+07	1.31929e+07	1.0287e+07
Com_4155_pos	Sarsasapogenin	C27 H44 O3	416.329	10.736	417.336	4.59212e+06	1.21991e+07	1.47741e+07	9.02489e+06
Com_4170_pos	Myrislignan	C21 H26 O6	374.172	6.466	397.162	1.52675e+07	9.75428e+06	2.04981e+07	1.35657e+07
Com_4171_pos	Artemether	C16 H26 O5	298.178	5.546	299.186	2.64908e+07	1.57306e+07	3.8122e+07	1.07355e+07
Com_4264_pos	Nor-9-carboxy-δ9-THC	C21 H28 O4	344.199	6.372	345.206	4.66673e+06	1.09472e+06	4.24244e+07	1.37004e+06
Com_4451_pos	Xanthurenic acid	C10 H7 N O4	205.038	4.986	206.045	4.92842e+07	4.84362e+06	1.022e+07	2.16866e+06
Com_4459_pos	Anacardic acid	C22 H36 O3	348.267	7.406	349.274	6.60685e+06	2.46771e+06	3.72091e+07	2.92421e+06
Com_4481_pos	Hyoscyamine	C17 H23 N O3	289.168	6.125	290.175	2.72477e+07	1.69908e+07	5.23214e+06	5.13435e+06
Com_4644_pos	Phlorizin	C21 H24 O10	436.139	5.277	437.146	4.60199e+06	1.64861e+07	761468	1.88008e+06
Com_4670_pos	Phloretin	C15 H14 O5	274.084	5.319	275.092	2.74206e+06	1.2576e+07	8.71078e+06	9.90098e+06
Com_4685_pos	Synephrine	C9 H13 N O2	167.095	5.694	168.102	2.32619e+07	1.61977e+07	2.12121e+07	1.02161e+07
Com_5004_pos	Scopolamine	C17 H21 N O4	303.147	5.275	304.155	3.00783e+07	1.59466e+07	1.60079e+07	6.71986e+06
Com_5109_pos	N-Oleoyl dopamine	C26 H43 N O3	417.324	9.727	418.332	8.42613e+06	1.22354e+07	8.65362e+06	8.44542e+06
Com_5111_pos	Nicotianamine	C12 H21 N3 O6	303.143	1.256	304.15	1.1711e+07	1.5437e+07	5.46687e+06	5.38616e+06
Com_5125_pos	Indole	C8 H7 N	117.058	5.088	118.065	3.09216e+07	1.40428e+07	1.72463e+07	3.08759e+06
Com_5162_pos	Pterosin G	C14 H18 O3	234.126	5.487	235.133	2.97145e+07	4.85706e+06	3.28916e+07	4.31226e+06
Com_5309_pos	Ethyl ferulate	C12 H14 O4	222.09	5.403	223.097	2.71769e+07	1.19965e+07	3.12946e+07	7.15408e+06
Com_5380_pos	Wulignan A1	C20 H22 O5	342.147	7.768	343.154	1.12418e+06	1.36322e+07	1.31072e+06	2.52209e+06
Com_5391_pos	6,7,4'-Trihydroxyisoflavone	C15 H10 O5	270.053	5.508	271.06	7.26949e+06	1.33495e+07	1.28682e+07	3.34502e+06
Com_5531_pos	3,4-Dihydroxybenzaldehyde	C7 H6 O3	138.032	1.492	139.039	1.83129e+07	1.12361e+07	2.87882e+07	1.03007e+07
Com_5556_pos	Nobiletin	C21 H22 O8	402.13	5.853	403.139	1.50862e+06	1.32077e+07	1.13369e+06	1.09081e+06
Com_5887_pos	Brassinolide	C28 H48 O6	480.343	10.485	481.35	4.23724e+06	4.8245e+06	2.58978e+07	5.26819e+06
Com_6271_pos	Lumichrome	C12 H10 N4 O2	242.08	5.33	243.087	3.08867e+06	2.13076e+06	8.92448e+06	1.30526e+07
Com_6329_pos	Pratensein-7-O-glucoside	C22 H22 O11	462.117	5.505	463.124	2.87422e+07	5.65673e+06	1.07603e+07	1.23602e+07
Com_6749_pos	N-Caffeoyl putrescine	C13 H18 N2 O3	250.132	3.87	251.139	2.71842e+07	1.58818e+06	1.13221e+06	520529
Com_6775_pos	Berberrubine	C19 H15 N O4	321.1	5.19	322.108	5.25824e+06	9.55017e+06	4.12993e+06	4.36252e+06
Com_6838_pos	3-Hydroxyhippuric Acid	C9 H9 N O4	195.053	1.33	213.087	1.11871e+07	8.94719e+06	8.45766e+06	2.7068e+06
Com_7408_pos	Oleanolic acid	C30 H48 O3	438.35	9.773	439.357	6.38818e+06	2.51965e+06	1.54445e+07	5.61274e+06
Com_7779_pos	gamma-Glu-Leu	C11 H20 N2 O5	260.138	5.001	261.145	3.86451e+06	7.13472e+06	2.27123e+06	1.48132e+06
Com_8408_pos	Methyl arachidonate	C21 H34 O2	318.255	6.488	341.244	8.60559e+06	1.08797e+06	1.39389e+07	1.06979e+06
Com_8833_pos	1-O-Feruloyl quinic acid	C17 H20 O9	368.109	4.835	369.116	955648	4.45342e+06	2.28833e+06	8.4478e+06
Com_9040_pos	Toringin	C21 H20 O9	416.112	4.885	417.119	1.58542e+07	4.38016e+06	4.00099e+06	2.97574e+06
Com_9744_pos	Salvianolic acid D	C20 H18 O10	418.09	5.995	419.098	1.11822e+07	3.82139e+06	2.92447e+06	3.12268e+06
Com_9795_pos	Methyl linolenate	C19 H32 O2	292.241	7.748	293.248	1.3944e+07	3.11684e+06	3.48568e+06	3.49536e+06
Com_9909_pos	Histidinol	C6 H11 N3 O	141.09	1.079	142.098	1.3952e+07	2.18408e+06	1.65837e+06	555630
Com_10057_pos	Roseoside	C19 H30 O8	386.194	5.897	387.201	1.39734e+07	1.52804e+06	6.30113e+06	1.79551e+06
Com_10084_pos	2’-deoxyuridine	C9 H12 N2 O5	228.075	3.263	229.082	2.76705e+06	4.72199e+06	2.10474e+06	845256
Com_10506_pos	Steviolbioside	C32 H50 O13	642.323	7.1	643.329	7.59814e+06	3.89346e+06	861988	2.47307e+06
Com_10688_pos	Parishin C	C32 H40 O19	728.217	5.139	729.224	568412	4.13706e+06	382777	2.04047e+06
Com_10707_pos	Erianin	C18 H22 O5	318.146	6.156	319.153	6.04922e+06	4.37759e+06	4.1365e+06	1.82245e+06
Com_10961_pos	Glycyrrhetinic acid	C30 H46 O4	470.339	10.174	471.346	1.28272e+06	3.88507e+06	3.58544e+06	1.73024e+06
Com_11577_pos	18-Nor-4,15-dihydroxyabieta-8,11,13-trien-7-one	C19 H26 O3	302.188	7.108	320.222	1.20746e+06	2.93543e+06	2.43755e+06	2.02104e+06
Com_11801_pos	Agarotetrol	C17 H18 O6	318.11	5.677	319.118	3.097e+06	3.19362e+06	2.11606e+06	2.44035e+06
Com_12097_pos	3'-Hydroxypterostilbene	C16 H16 O4	272.105	6.051	273.112	1.34129e+06	2.98408e+06	2.10456e+06	1.00758e+06
Com_14294_pos	Syringic acid	C9 H10 O5	198.05	4.818	199.057	943375	1.10755e+06	2.77009e+06	456661
Com_17788_pos	Jervine	C27 H39 N O3	425.293	8.612	426.3	98047.9	121940	288685	341209
